# Supplementary material for: Potential roles of DNA methylation in the initiation and establishment of replicative senescence revealed by array-based methylome and transcriptome analyses
Source: PLoS One. 2017 Feb 3;12(2):e0171431. doi: 10.1371/journal.pone.0171431 (PMC5291461; doi:10.1371/journal.pone.0171431)
Supplement: S1 Table — (XLSX) [file pone.0171431.s003.xlsx]

## Sheet: Sheet1
S1 Table. GO terms for up- or down-regulated genes in three types of senescent cells.
	Up-regulated genes							Down-regulated genes
Senescent type	Replicative		RIS		SVts8			Replicative		RIS		SVts8
Number of genes	1202		926		1684			1629		1220		923
Ranking	Representative GO terms	Enrichment scores	Representative GO terms	Enrichment scores	Representative GO terms	Enrichment scores		Representative GO terms	Enrichment scores	Representative GO terms	Enrichment scores	Representative GO terms	Enrichment scores
1	Developmental process	9.77	Developmental process	8.03	Immune response	7.76		Cell cycle	36.59	Cell cycle	7.71	Chromatin assembly, Cellular component assembly	11.85
2	Locomotion, Taxis	4.58	Inflammatory response	4.35	Inflammatory response	6.75		Spindle organization, microtubule cytoskeleton organization	10.67	Developmental process	6.72	RNA processing	7.57
3	Inflammatory response	4.08	Angiogenesis	3.45	Regulation of cell migration	4.63		Chromosome segregation	9.79	Organ development	4.26	Cell cycle process	7.4
4	Cell migration	3.89	Cell migration	3.31	Locomotion, taxis	4.62		DNA repair	9.75	Skeletal system development	4.02	Chromosome segregation	3.3
5	Cell adhesion	3.58	Locomotion	3.31	Developmental process	4.61		M phase of meiotic cell cycle	9.39	Chromosome segregation	3.69	Microtubule cytoskeleton organization	1.76
6	Response to hormone stimulus	3.33	Cell development, Neurogenesis	3.14	Positive/negative regulation of cell death	4.31		Interphase of mitotic cell cycle	5.25	Positive regulation of cellular component organization	3.6	Amino acid transport	1.63
7	Regulation of cell migration	3.29	Epidermal cell differentiation, Keratinization	3.04	Regulation of immune response	4.25		Chromatin assembly	3.9	Bone development	3.4	Regulation of cell cycle	1.45
8	Muscle contraction	3.16	Wound healing, Blood coagulation	2.79	Cell migration	3.87		Spindle assembly, Centrosome cycle	3.71	Microtubule cytoskeleton organization	2.99	Negative regulation of RNA metabolic process	1.38
9	Blood vessel development	2.76	Regulation of angiogenesis	2.79	Regulation of inflammatory response	3.75		DNA unwinding during replication	3.57	Respiratory system development	2.68	Positive/negative regulation of ligase activity	1.36
10	Regulation of angiogenesis	2.73	Tissue remodeling	2.28	Regulation of cell differentiation	3.62		DNA recombination	3.36	Cell adhesion	2.51	Histone methylation	1.14
*More than 1.3 of enrichment scores gave less than 0.05 p-values.								*More than 1.3 of enrichment scores gave less than 0.05 p-values.
