# Supplementary material for: Potential roles of DNA methylation in the initiation and establishment of replicative senescence revealed by array-based methylome and transcriptome analyses
Source: PLoS One. 2017 Feb 3;12(2):e0171431. doi: 10.1371/journal.pone.0171431 (PMC5291461; doi:10.1371/journal.pone.0171431)
Supplement: S2 Table — (XLSX) [file pone.0171431.s004.xlsx]

## Sheet: Replicative_methylatio_GO
S2 Table. GO terms for hypo- or hyper-methylated genes in replicatively senescent cells.
Rank	Genes with hypomethylation		Genes with hypermethylation
	GO term categories	Enrichment score	GO term categories	Enrichment score
1	Immune response	7.86	Regulation of biological process	4.24
2	Defense response	3.53	Developmental process	3.85
3	Regulation of immune response	3.02	Regulation of transmission of nerve impulse	3.03
4	Regulation of immune response	2.91	Regionalization	2.42
5	Defense response	2.88	Regulation of secretion, Regulation of localization	1.98
6	Anion transport	2.76	Regulation of respiratory system process	1.92
7	Transport	2.67	Cell communication, Synaptic transmission	1.79
8	Cellular homeostasis	1.96	Cell differentiation	1.75
9	Metal ion transport	1.77	Embryonic limb morphogenesis	1.74
10	Locomotion	1.35	Negative regulation of cell death	1.72
*More than 1.3 of enrichment scores gave less than 0.05 p-values.
