# Supplementary material for: Potential roles of DNA methylation in the initiation and establishment of replicative senescence revealed by array-based methylome and transcriptome analyses
Source: PLoS One. 2017 Feb 3;12(2):e0171431. doi: 10.1371/journal.pone.0171431 (PMC5291461; doi:10.1371/journal.pone.0171431)
Supplement: S3 Table — (XLSX) [file pone.0171431.s005.xlsx]

## Sheet: Sheet1
S3 Table The number of genes hosting differentially methylated CpG sites in the gene feature- and the CpG site- subcategories.
Location	Total number of analysis genes		Immune response		Metabolic process		Transport		Cell adhesion		Development		Signal transduction		Transcription		Others
	Hypomethylation	Hypermathylation	Hypomethylation	Hypermathylation	Hypomethylation	Hypermathylation	Hypomethylation	Hypermathylation	Hypomethylation	Hypermathylation	Hypomethylation	Hypermathylation	Hypomethylation	Hypermathylation	Hypomethylation	Hypermathylation	Hypomethylation	Hypermathylation
TSS1500	1375	4925	160	12	40	879	85	500	67	185	135	682	308	646	0	462	580	1559
TSS200	435	1363	63	0	7	135	76	143	0	17	28	236	54	246	0	61	207	525
5'UTR	769	3003	92	73	16	520	46	238	0	112	158	442	154	418	0	292	303	908
1st Exon	476	1189	49	10	0	48	62	133	24	73	0	259	106	220	0	0	235	446
Gene body	3581	7905	209	135	236	1466	456	732	179	347	523	1162	638	1103	33	655	1307	2305
3'UTR	774	909	70	0	44	161	88	0	33	0	109	155	157	157	0	115	273	321
N_Shelf	375	620	0	0	11	104	43	73	31	0	95	99	53	91	0	57	142	196
N_Shore	521	3676	0	103	0	792	54	72	47	147	137	541	86	495	6	407	191	1119
Island	218	4516	0	0	28	618	31	366	0	197	35	745	29	701	24	443	71	1446
S_Shore	509	2929	0	0	0	497	82	315	29	0	96	431	0	406	0	297	302	983
S_Shelf	336	349	0	0	32	27	23	18	28	10	86	39	38	74	0	21	129	160
Open Sea	3713	4809	308	88	400	849	400	459	188	233	472	729	705	690	32	308	1208	1453
