# Supplementary material for: Potential roles of DNA methylation in the initiation and establishment of replicative senescence revealed by array-based methylome and transcriptome analyses
Source: PLoS One. 2017 Feb 3;12(2):e0171431. doi: 10.1371/journal.pone.0171431 (PMC5291461; doi:10.1371/journal.pone.0171431)
Supplement: S4 Table — (ZIP) [file pone.0171431.s006.zip]

Archive with 1 entries (1 files):
- S4 Table.txt
