# Supplementary material for: Potential roles of DNA methylation in the initiation and establishment of replicative senescence revealed by array-based methylome and transcriptome analyses
Source: PLoS One. 2017 Feb 3;12(2):e0171431. doi: 10.1371/journal.pone.0171431 (PMC5291461; doi:10.1371/journal.pone.0171431)
Supplement: S4 Table — (ZIP) [file pone.0171431.s006.zip › S4 Table.txt]

S4 Table. Integrated analysis of gene expression and methylation changes in replicatively senescent cells.
Methylation	Gene expression	Probe information
Delta_beta	Fold-change	Chr	UCSC RefGene name	RefSeq ID	UCSC RefGene group	Relation to UCSC CpG island
0.70	0.33	7		NM_019102		N_Shore
0.70	1.37	X	ARX	NM_139058	Body	N_Shore
0.67	0.88	14	LTBP2	NM_194279	Body
0.64	1.88	1	NAV1	NM_020443	TSS1500	Island
0.62	1.51	16	GRIN2A;GRIN2A;GRIN2A	NM_001134408	5'UTR;5'UTR;5'UTR	Island
0.61	0.80	7	VIPR2	NM_003382	Body	Island
0.60	1.64	9	LHX3;LHX3	NM_014564	Body;Body	Island
0.60	1.26	X	PABPC1L2B;PABPC1L2B	NM_001042506	1stExon;5'UTR	N_Shore
0.60	0.89	13	TMCO3	NM_017905	Body	S_Shelf
0.59	0.50	19	FSD1	NM_024333	Body	Island
0.59	1.02	7	SCRN1;SCRN1;SCRN1;SCRN1	NM_014766	5'UTR;Body;5'UTR;5'UTR	N_Shore
0.59	2.14	19	PHLDB3	NM_198850	Body	Island
0.58	1.15	5	PCDHGA4;PCDHGC3;PCDHGA12;PCDHGA11;PCDHGA11;PCDHGA9;PCDHGA1;PCDHGB1;PCDHGC4;PCDHGB6;PCDHGB3;PCDHGC4;PCDHGB7;PCDHGA6;PCDHGA8;PCDHGA10;PCDHGA5;PCDHGB4;PCDHGA3;PCDHGA2;PCDHGA7;PCDHGB2;PCDHGB5;PCDHGC3	NM_032406	Body;Body;Body;Body;Body;Body;Body;Body;TSS200;Body;Body;TSS200;Body;Body;Body;Body;Body;Body;Body;Body;Body;Body;Body;Body	Island
0.57	0.18	5	STC2	NM_003714	Body	Island
0.57	0.48	X	DOCK11	NM_144658	Body	S_Shelf
0.57	0.51	14		NM_005249
0.56	1.32	10	C10orf53;C10orf53	NM_182554	TSS200;TSS200	N_Shore
0.56	5.39	9	C9orf64	NM_032307	TSS1500	Island
0.56	1.15	8	SORBS3	NM_005775	5'UTR	Island
0.56	1.98	13	SLITRK1;SLITRK1	NM_052910	3'UTR;1stExon	N_Shore
0.56	0.55	19	PTBP1;PTBP1;PTBP1;PTBP1	NM_002819	Body;Body;Body;Body	N_Shore
0.56	1.14	6		NM_001402		Island
0.55	1.69	7		NM_002607		Island
0.55	1.67	7		NM_033023		Island
0.55	0.77	6	TUBB2B	NM_178012	TSS1500	Island
0.55	0.51	14		NM_005249
0.55	1.41	1	FOXD2;MGC12982	NM_004474	TSS1500;Body	Island
0.55	1.85	20	TCEA2;TCEA2	NM_003195	TSS200;5'UTR	Island
0.54	1.68	19		NM_033258		Island
0.53	0.95	2		NM_145260		Island
0.52	1.35	11	USP35	NM_020798	Body	Island
0.52	1.14	20	BTBD3;BTBD3	NM_014962	Body;Body
0.52	0.50	19	FSD1	NM_024333	Body	Island
0.52	1.73	3	PPP1R2	NM_006241	TSS1500	S_Shore
0.52	3.51	11	ALX4	NM_021926	Body	Island
0.52	0.64	8	NAPRT1	NM_145201	TSS200	Island
0.51	1.02	20	STX16;STX16;STX16;STX16	NM_001001433	TSS1500;TSS1500;TSS1500;TSS1500	Island
0.51	1.15	8	SORBS3	NM_005775	TSS1500	Island
0.51	1.15	5	PCDHGA4;PCDHGC3;PCDHGA12;PCDHGA11;PCDHGA11;PCDHGA9;PCDHGA1;PCDHGB1;PCDHGC4;PCDHGB6;PCDHGB3;PCDHGC4;PCDHGB7;PCDHGA6;PCDHGA8;PCDHGA10;PCDHGA5;PCDHGB4;PCDHGA3;PCDHGA2;PCDHGA7;PCDHGB2;PCDHGB5;PCDHGC3	NM_032406	Body;Body;Body;Body;Body;Body;Body;Body;TSS200;Body;Body;TSS200;Body;Body;Body;Body;Body;Body;Body;Body;Body;Body;Body;Body	Island
0.51	0.83	5	F2R	NM_001992	TSS1500	Island
0.51	6.24	X		NM_001184880		Island
0.51	1.65	X		NM_020766		Island
0.50	6.90	15	ALPK3	NM_020778	1stExon	S_Shore
0.50	0.32	2	QPCT	NM_012413	TSS200	Island
0.50	0.82	19	LPPR3	NM_024888	TSS1500	Island
0.50	2.98	19	GDF1;LASS1;LASS1	NM_198207	TSS1500;TSS1500;TSS1500	Island
0.50	1.89	19	GDF1;LASS1;LASS1	NM_001492	TSS1500;TSS1500;TSS1500	Island
0.50	0.82	7	HOXA4	NM_002141	Body	N_Shore
0.50	3.28	18	GATA6	NM_005257	Body	Island
0.50	0.19	14	HSPA2	NM_021979	1stExon	S_Shore
0.50	0.22	15	C15orf33;FGF7	NM_002009	Body;5'UTR
0.50	0.38	14	REC8;REC8	NM_001048205	Body;Body	Island
0.50	0.92	10		NM_145285		Island
0.50	0.08	1	TSTD1;TSTD1;TSTD1	NM_001113207	TSS200;TSS200;TSS200	Island
0.49	0.59	2	KRTCAP3;KRTCAP3	NM_173853	TSS200;TSS200	Island
0.49	0.76	2		NM_000312		Island
0.49	0.59	9	RCL1	NM_005772	TSS1500	N_Shore
0.49	0.39	7	HOXA3	NM_153631	TSS1500	N_Shore
0.49	0.48	19	COMP	NM_000095	Body	Island
0.49	0.82	7	HOXA4	NM_002141	TSS1500	S_Shore
0.49	1.67	5	LOC389333	NM_001161546	1stExon	Island
0.49	0.36	12		NM_004064		N_Shelf
0.49	0.33	7	HOXA5	NM_019102	3'UTR	N_Shore
0.49	1.42	5	PITX1	NM_002653	3'UTR	Island
0.48	0.98	10	TAF3	NM_031923	TSS1500	N_Shore
0.48	1.21	X		NM_024082		Island
0.48	0.80	17		NM_020649		Island
0.48	0.76	X	KCNE1L;KCNE1L	NM_012282	1stExon;5'UTR	Island
0.48	3.28	12	DGKA;DGKA;DGKA;DGKA	NM_201444	5'UTR;5'UTR;5'UTR;5'UTR	Island
0.48	0.99	22	GP1BB;SEPT5	NM_000407	TSS200;3'UTR	Island
0.48	0.40	19	ZBTB45	NM_012254	Body	Island
0.48	0.21	14		NM_005982		N_Shelf
0.48	0.11	11	SLC15A3;SLC15A3	NM_016582	1stExon;Body	Island
0.48	0.29	14	CRIP1;CRIP1	NM_001311	1stExon;5'UTR	Island
0.48	0.48	19	COMP	NM_000095	Body	Island
0.48	1.02	17	WNK4	NM_032387	Body	Island
0.48	20.80	10	SYNPO2L;SYNPO2L	NM_024875	Body;Body	Island
0.47	1.88	1	DHDDS;DHDDS	NM_024887	TSS1500;TSS1500	N_Shore
0.47	1.32	1	DHDDS;DHDDS	NM_001243564	TSS1500;TSS1500	N_Shore
0.47	0.67	5	PCDHGA4;PCDHGA11;PCDHGA11;PCDHGA9;PCDHGA1;PCDHGB1;PCDHGB6;PCDHGA12;PCDHGB3;PCDHGB7;PCDHGA6;PCDHGA8;PCDHGA10;PCDHGA12;PCDHGA5;PCDHGB4;PCDHGA3;PCDHGA2;PCDHGA7;PCDHGB2;PCDHGB5	NM_032094	Body;Body;Body;Body;Body;Body;Body;1stExon;Body;Body;Body;Body;Body;1stExon;Body;Body;Body;Body;Body;Body;Body	Island
0.47	1.34	14	PRKD1	NM_002742	TSS1500	S_Shore
0.47	2.87	8	ADAM32;ADAM32	NM_145004	1stExon;5'UTR	Island
0.47	0.24	17	CHRNE;C17orf107;C17orf107	NM_001145536	Body;5'UTR;1stExon	Island
0.47	0.69	14	TNFAIP2	NM_006291	Body	Island
0.47	2.87	8	ADAM32	NM_145004	TSS200	Island
0.47	1.44	1	LASS2;LASS2	NM_181746	TSS1500;TSS1500	S_Shore
0.47	1.06	10	INPP5F;INPP5F	NM_014937	TSS1500;TSS1500	N_Shore
0.47	1.05	10	INPP5F;INPP5F	NM_001243195	TSS1500;TSS1500	N_Shore
0.47	1.27	14	NID2	NM_007361	Body	Island
0.47	0.21	14		NM_005982		N_Shelf
0.47	0.25	12	MYF6	NM_002469	Body	Island
0.47	0.31	7	LRRN3;LRRN3;IMMP2L;LRRN3;LRRN3;LRRN3;LRRN3	NM_018334	5'UTR;1stExon;Body;5'UTR;1stExon;1stExon;5'UTR
0.47	1.21	4	DGKQ	NM_001347	Body	Island
0.47	1.61	5	SQSTM1;SQSTM1	NM_003900	5'UTR;5'UTR	Island
0.47	1.17	2	ZEB2;ZEB2;ZEB2	NM_014795	TSS1500;TSS1500;TSS1500	N_Shelf
0.46	0.78	15	ZNF710	NM_198526	TSS1500	Island
0.46	0.33	7	HOXA5	NM_019102	TSS1500	Island
0.46	0.76	X	KCNE1L;KCNE1L	NM_012282	1stExon;5'UTR	Island
0.46	1.68	2	ARID5A	NM_212481	Body	S_Shore
0.46	0.75	11	DRD4	NM_000797	TSS1500	Island
0.46	1.79	1	TMEM79;TMEM79	NM_144580	Body;Body	Island
0.46	0.32	2	QPCT	NM_012413	TSS200	Island
0.46	0.83	2	GPR75;LOC100302652	NM_006794	TSS1500;TSS1500	S_Shore
0.46	0.02	1	CYP4X1;CYP4X1	NM_178033	1stExon;5'UTR	Island
0.45	0.82	7		NM_002141		S_Shelf
0.45	0.55	2	TMEM177;TMEM177;TMEM177	NM_030577	TSS1500;TSS1500;TSS1500	N_Shore
0.45	0.83	2	LOC100302652;GPR75	NM_006794	TSS200;TSS200	Island
0.45	0.83	2	LOC100302652;GPR75	NM_006794	TSS200;TSS200	Island
0.45	3.28	18	GATA6	NM_005257	Body	Island
0.45	2.54	6	TCF21	NM_003206	3'UTR	Island
0.45	0.31	7	TWIST1	NM_000474	TSS1500	S_Shore
0.45	1.15	4		NM_053042		S_Shore
0.45	0.41	16	ZNF267	NM_003414	TSS1500	N_Shore
0.45	1.35	1	HLX	NM_021958	Body	Island
0.45	0.97	16	ESRP2	NM_024939	Body	Island
0.45	2.54	17	VAMP2	NM_014232	TSS1500	S_Shore
0.45	0.22	15	C15orf33;FGF7	NM_002009	Body;5'UTR
0.45	0.09	8	CTHRC1	NM_138455	TSS200	Island
0.45	1.83	X		NM_005634		N_Shore
0.45	2.87	8	ADAM32	NM_145004	TSS200	Island
0.45	1.70	2		NM_013335		Island
0.45	1.27	6	RNF39;RNF39	NM_021959	Body;Body	Island
0.45	0.48	19	COMP	NM_000095	TSS200	Island
0.45	1.77	20	SNORD12B;C20orf199;MIR1259;C20orf199;SNORD12;ZNFX1;C20orf199	NM_021035	TSS1500;Body;TSS1500;Body;TSS1500;TSS1500;Body	S_Shore
0.45	1.08	5	TERT;TERT	NM_198253	Body;Body	Island
0.45	0.85	1	GLUL;GLUL;GLUL	NM_002065	TSS200;TSS1500;TSS200	Island
0.45	0.33	7		NM_019102		N_Shore
0.45	20.80	10	SYNPO2L;SYNPO2L	NM_024875	Body;Body	S_Shore
0.45	0.59	2	KRTCAP3;KRTCAP3	NM_173853	TSS200;TSS200	Island
0.45	9.36	5	GDNF	NM_000514	5'UTR	Island
0.45	2.51	2	AP1S3	NM_001039569	TSS1500	Island
0.45	0.18	5	DPYSL3	NM_001387	Body	N_Shore
0.45	0.85	6	C6orf168	NM_032511	Body	N_Shore
0.44	0.88	1		NM_007262		Island
0.44	0.18	5	STC2;STC2	NM_003714	5'UTR;1stExon	Island
0.44	0.83	2	LOC100302652;GPR75	NM_006794	TSS200;TSS200	Island
0.44	0.08	1	TSTD1;TSTD1;TSTD1	NM_001113207	TSS200;TSS200;TSS200	Island
0.44	0.84	2	PAX3;PAX3;PAX3;PAX3;PAX3;CCDC140;PAX3;PAX3;PAX3	NM_013942	TSS1500;TSS1500;TSS1500;TSS1500;TSS1500;5'UTR;TSS1500;TSS1500;TSS1500	S_Shore
0.44	0.82	7	HOXA4	NM_002141	TSS1500	S_Shore
0.44	0.20	X	MAOA	NM_000240	TSS1500	Island
0.44	0.73	X	TBL1X;TBL1X;TBL1X;TBL1X	NM_005647	5'UTR;5'UTR;TSS1500;5'UTR	N_Shore
0.44	1.41	1	FOXD2;MGC12982	NM_004474	TSS1500;Body	Island
0.44	0.98	6	DHX16;DHX16	NM_003587	Body;Body	N_Shore
0.44	1.14	11	SCT	NM_021920	TSS200	Island
0.44	1.12	13	ARHGEF7;ARHGEF7;ARHGEF7;ARHGEF7	NM_003899	TSS1500;Body;Body;Body	N_Shore
0.44	1.71	1		NM_004431
0.44	0.25	4		NM_021973		Island
0.44	5.77	20		NM_005461		N_Shore
0.44	0.29	17		NM_005994		Island
0.44	0.67	5	PCDHGA4;PCDHGA11;PCDHGA11;PCDHGA9;PCDHGA1;PCDHGB1;PCDHGB6;PCDHGA12;PCDHGB3;PCDHGB7;PCDHGA6;PCDHGA8;PCDHGA10;PCDHGA12;PCDHGA5;PCDHGB4;PCDHGA3;PCDHGA2;PCDHGA7;PCDHGB2;PCDHGB5	NM_032094	Body;Body;Body;Body;Body;Body;Body;1stExon;Body;Body;Body;Body;Body;1stExon;Body;Body;Body;Body;Body;Body;Body	Island
0.44	6.24	X		NM_001184880		Island
0.44	1.65	X		NM_020766		Island
0.44	1.49	10		NM_001005463		Island
0.44	1.14	9	NR5A1	NM_004959	Body	Island
0.44	2.36	X	GAB3;GAB3	NM_001081573	Body;Body	Island
0.44	2.22	X	GAB3;GAB3	NM_080612	Body;Body	Island
0.44	0.96	7	NFE2L3	NM_004289	Body	S_Shore
0.43	0.51	14	C14orf23;C14orf23	NM_005249	Body;Body	S_Shore
0.43	0.96	7	NFE2L3	NM_004289	Body	S_Shore
0.43	1.02	20	STX16;STX16;STX16;STX16	NM_001001433	TSS1500;TSS1500;TSS1500;TSS1500	Island
0.43	0.51	14		NM_005249
0.43	1.10	11	ZDHHC13;ZDHHC13	NM_019028	TSS1500;TSS1500	N_Shore
0.43	22.44	12	CD163L1	NM_174941	Body	Island
0.43	0.31	5	EBF1	NM_024007	Body	Island
0.43	1.23	1	HTR6;HTR6	NM_000871	5'UTR;1stExon	Island
0.43	0.31	17	RAPGEFL1	NM_016339	TSS200	Island
0.43	0.99	12	STX2;STX2	NM_001980	TSS1500;TSS1500	S_Shore
0.43	1.15	8	SORBS3	NM_005775	TSS1500	Island
0.43	0.65	15	ANKDD1A	NM_182703	Body	S_Shore
0.43	1.19	1	BTBD19	NM_001136537	Body	Island
0.43	1.15	5	PCDHGA4;PCDHGC3;PCDHGA12;PCDHGC4;PCDHGA11;PCDHGA11;PCDHGA9;PCDHGA1;PCDHGB1;PCDHGB6;PCDHGC4;PCDHGB3;PCDHGB7;PCDHGA6;PCDHGA8;PCDHGA10;PCDHGA5;PCDHGB4;PCDHGA3;PCDHGA2;PCDHGA7;PCDHGB2;PCDHGB5;PCDHGC3	NM_032406	Body;Body;Body;TSS1500;Body;Body;Body;Body;Body;Body;TSS1500;Body;Body;Body;Body;Body;Body;Body;Body;Body;Body;Body;Body;Body	N_Shore
0.43	0.07	2	CCDC85A	NM_001080433	TSS1500	N_Shore
0.43	0.58	2	LBX2;LOC151534	NM_001009812	Body;TSS200	Island
0.43	2.29	3		NM_003392		S_Shore
0.43	0.77	7	ZC3HAV1;ZC3HAV1	NM_024625	TSS1500;TSS1500	S_Shore
0.43	0.50	7	ZC3HAV1;ZC3HAV1	NM_020119	TSS1500;TSS1500	S_Shore
0.43	0.64	6	DDAH2	NM_013974	Body	Island
0.43	0.55	5	PCDHGA4;PCDHGA2;PCDHGB2;PCDHGA1;PCDHGB1;PCDHGA3;PCDHGB2	NM_032096	Body;Body;1stExon;Body;Body;Body;1stExon	Island
0.43	1.67	2	NTSR2	NM_012344	TSS200	S_Shore
0.43	1.12	9	PLIN2	NM_001122	TSS1500	S_Shore
0.43	1.24	17	C17orf46;LOC100133991;LOC100133991	NM_152343	Body;Body;TSS1500	Island
0.43	0.31	17	RAPGEFL1	NM_016339	TSS200	Island
0.43	0.73	1	CACHD1	NM_020925	TSS1500	N_Shore
0.43	0.11	12	KCNJ8	NM_004982	Body
0.43	1.33	X	ARAF	NM_001654	TSS1500	N_Shore
0.43	2.87	8	ADAM32;ADAM32	NM_145004	1stExon;5'UTR	Island
0.43	1.15	5	PCDHGA4;PCDHGC3;PCDHGA12;PCDHGA11;PCDHGA11;PCDHGA9;PCDHGA1;PCDHGB1;PCDHGC4;PCDHGB6;PCDHGB3;PCDHGC4;PCDHGB7;PCDHGA6;PCDHGA8;PCDHGA10;PCDHGA5;PCDHGB4;PCDHGA3;PCDHGA2;PCDHGA7;PCDHGB2;PCDHGB5;PCDHGC3	NM_032406	Body;Body;Body;Body;Body;Body;Body;Body;TSS200;Body;Body;TSS200;Body;Body;Body;Body;Body;Body;Body;Body;Body;Body;Body;Body	Island
0.43	1.04	1	GJC2	NM_001010867	Body	Island
0.43	0.29	11		NM_152723
0.43	1.17	2	ZEB2;ZEB2;ZEB2	NM_014795	TSS1500;TSS1500;TSS1500	N_Shelf
0.43	0.80	5	SYNPO;SYNPO	NM_001166208	1stExon;5'UTR
0.43	0.24	1		NM_006902		Island
0.42	0.02	17	AURKB	NM_004217	TSS1500	S_Shore
0.42	0.55	20		NM_001190826		S_Shore
0.42	13.65	19	WDR88	NM_173479	1stExon	Island
0.42	1.54	19	YJEFN3	NM_198537	TSS200	Island
0.42	1.21	10	ARHGAP12	NM_018287	5'UTR	N_Shore
0.42	0.40	1		NM_178549		Island
0.42	3.82	X	KAL1	NM_000216	Body	N_Shore
0.42	1.69	1	GRIK3	NM_000831	TSS1500	S_Shore
0.42	0.75	1		NM_022834		S_Shelf
0.42	1.15	5	PCDHGA4;PCDHGC3;PCDHGA12;PCDHGA11;PCDHGA11;PCDHGA9;PCDHGA1;PCDHGB1;PCDHGC4;PCDHGB6;PCDHGB3;PCDHGC4;PCDHGB7;PCDHGA6;PCDHGA8;PCDHGA10;PCDHGA5;PCDHGB4;PCDHGA3;PCDHGA2;PCDHGA7;PCDHGB2;PCDHGB5;PCDHGC3	NM_032406	Body;Body;Body;Body;Body;Body;Body;Body;TSS200;Body;Body;TSS200;Body;Body;Body;Body;Body;Body;Body;Body;Body;Body;Body;Body	Island
0.42	1.56	1	GPR25	NM_005298	1stExon	Island
0.42	4.18	8		NM_018941		N_Shelf
0.42	0.51	22	FAM109B	NM_001002034	TSS200	Island
0.42	1.14	6		NM_001402		Island
0.42	0.96	11	C11orf95	NM_001144936	3'UTR	Island
0.42	0.65	X	MPP1;MPP1;MPP1;MPP1	NM_001166461	5'UTR;Body;Body;Body	Island
0.42	0.53	X	MPP1;MPP1;MPP1;MPP1	NM_002436	5'UTR;Body;Body;Body	Island
0.42	1.13	14	RIN3	NM_024832	Body	Island
0.42	0.58	2	LOC151534;LBX2	NM_001009812	TSS1500;Body	Island
0.42	0.51	8	C8orf56;BAALC;BAALC	NM_024812	TSS200;Body;Body	S_Shore
0.42	1.15	5	PCDHGA4;PCDHGC3;PCDHGA12;PCDHGC4;PCDHGA11;PCDHGA11;PCDHGA9;PCDHGA1;PCDHGB1;PCDHGB6;PCDHGC4;PCDHGB3;PCDHGB7;PCDHGA6;PCDHGA8;PCDHGA10;PCDHGA5;PCDHGB4;PCDHGA3;PCDHGA2;PCDHGA7;PCDHGB2;PCDHGB5;PCDHGC3	NM_032406	Body;Body;Body;TSS1500;Body;Body;Body;Body;Body;Body;TSS1500;Body;Body;Body;Body;Body;Body;Body;Body;Body;Body;Body;Body;Body	N_Shore
0.42	1.68	12	SLC38A1;SLC38A1	NM_030674	TSS1500;TSS1500	S_Shore
0.42	1.88	2	ANKMY1;ANKMY1	NM_016552	5'UTR;5'UTR	Island
0.42	1.43	2	ANKMY1;ANKMY1	NM_017844	5'UTR;5'UTR	Island
0.42	1.02	9	KIAA1161	NM_020702	Body	Island
0.42	0.62	14	C14orf43;C14orf43	NM_006029	3'UTR;3'UTR	Island
0.42	1.54	6	LAMA4;LAMA4;LAMA4	NM_001105207	Body;Body;Body	N_Shelf
0.42	1.13	6	LAMA4;LAMA4;LAMA4	NM_001105206	Body;Body;Body	N_Shelf
0.42	0.34	6	LAMA4;LAMA4;LAMA4	NM_001105209	Body;Body;Body	N_Shelf
0.42	0.86	5	RNU5E;RNU5D;ACOT12	NM_130767	Body;Body;TSS1500	S_Shore
0.42	0.33	7		NM_019102		N_Shore
0.42	0.83	5	F2R	NM_001992	TSS1500	Island
0.42	2.23	1	PHLDA3	NM_012396	TSS1500	S_Shore
0.42	1.41	3	HYAL2;HYAL2	NM_033158	5'UTR;TSS1500	Island
0.42	0.41	12	SNRPF	NM_003095	TSS1500	Island
0.42	0.67	17	HOXB7	NM_018952	Body	Island
0.42	1.01	7	SKAP2	NM_003930	Body
0.42	1.10	1	CCDC28B	NM_024296	TSS1500	N_Shore
0.41	1.16	12	MAP3K12	NM_006301	5'UTR	N_Shore
0.41	0.48	19	COMP	NM_000095	Body	Island
0.41	1.53	1	TINAGL1;TINAGL1	NM_022164	5'UTR;1stExon
0.41	1.02	17	WNK4	NM_032387	Body	Island
0.41	0.24	17	CHRNE;C17orf107	NM_001145536	Body;TSS200	Island
0.41	2.21	1	FLJ42875	NM_199454	Body	Island
0.41	0.53	1	FLJ42875	NM_022114	Body	Island
0.41	1.15	3	LRRFIP2;LRRFIP2;LRRFIP2	NM_017724	5'UTR;5'UTR;5'UTR
0.41	1.01	3	LRRFIP2;LRRFIP2;LRRFIP2	NM_006309	5'UTR;5'UTR;5'UTR
0.41	0.51	14	C14orf23;C14orf23	NM_005249	Body;Body	N_Shore
0.41	0.68	16	MTSS1L	NM_138383	Body	Island
0.41	1.10	7		NM_001080529		S_Shore
0.41	0.40	1		NM_178549		Island
0.41	0.78	1	CD55;CD55	NM_000574	TSS1500;TSS1500	N_Shore
0.41	0.72	19	SPRED3	NM_001039616	Body	Island
0.41	0.73	10	MKX	NM_173576	5'UTR	Island
0.41	1.05	5	BTF3;BTF3	NM_001037637	TSS1500;TSS1500	N_Shore
0.41	2.03	20	TGM2;TGM2	NM_004613	TSS200;TSS200	Island
0.41	1.64	20	TGM2;TGM2	NM_198951	TSS200;TSS200	Island
0.41	0.80	8	EBF2	NM_022659	Body	N_Shore
0.41	0.08	16		NM_002968		Island
0.41	0.69	14	TNFAIP2	NM_006291	Body	Island
0.41	1.27	1	HAPLN2	NM_021817	Body	Island
0.41	0.89	13	TMCO3	NM_017905	Body	S_Shelf
0.41	0.21	19	HKR1	NM_181786	TSS1500	Island
0.41	0.83	22	TRABD	NM_025204	TSS1500	Island
0.41	0.19	12	SOCS2	NM_003877	Body	Island
0.41	1.16	4	SOD3	NM_003102	Body	Island
0.41	5.11	2	EFEMP1;EFEMP1;EFEMP1	NM_001039348	Body;Body;Body	N_Shore
0.41	0.19	8	RUNX1T1;RUNX1T1;RUNX1T1	NM_004349	Body;5'UTR;TSS1500
0.41	0.51	14	FOXG1	NM_005249	1stExon	Island
0.41	3.68	15	ELL3	NM_001199877	Body	Island
0.41	0.31	5		NM_024007		Island
0.41	0.90	2	NOL10	NM_024894	TSS1500	S_Shore
0.41	1.68	17		NM_003004		S_Shelf
0.41	1.04	7	SCRN1;SCRN1;SCRN1;SCRN1	NM_001145513	1stExon;TSS1500;TSS200;TSS1500	Island
0.41	0.89	15		NM_145805		Island
0.41	1.44	19		NM_020695		Island
0.41	0.37	4	PRDM8	NM_020226	5'UTR	S_Shore
0.41	1.41	1	FOXD2;MGC12982	NM_004474	TSS1500;Body	Island
0.41	4.35	12	WDR66	NM_144668	TSS200	Island
0.40	1.98	17	SLC25A39;SLC25A39	NM_016016	TSS1500;TSS1500	Island
0.40	0.96	7	NFE2L3	NM_004289	Body	S_Shore
0.40	1.54	19	YJEFN3	NM_198537	TSS200	Island
0.40	1.23	X	DUSP9	NM_001395	TSS1500	N_Shore
0.40	0.98	9	MLLT3	NM_004529	Body	N_Shore
0.40	1.23	X	DUSP9	NM_001395	5'UTR	Island
0.40	1.03	1		NM_004421		S_Shore
0.40	0.25	4		NM_021973		S_Shore
0.40	0.46	9	C9orf47;S1PR3;C9orf47	NM_005226	3'UTR;5'UTR;3'UTR	S_Shore
0.40	0.94	14	ADCY4	NM_001198568	Body	Island
0.40	0.69	14	ADCY4	NM_139247	Body	Island
0.40	0.76	6		NM_001453		Island
0.40	1.16	16	MT1A	NM_005946	TSS1500	Island
0.40	0.40	19	ZBTB45	NM_012254	Body	Island
0.40	0.11	12	C1QL4	NM_001008223	Body	Island
0.40	1.77	2	TANC1;TANC1	NM_033394	5'UTR;5'UTR	S_Shelf
0.40	0.87	X	DCAF12L2	NM_001013628	TSS1500	Island
0.40	0.83	2	LOC100302652;GPR75	NM_006794	TSS200;TSS200	Island
0.40	0.89	6	CDYL;CDYL	NM_004824	TSS1500;Body	Island
0.40	1.15	8	SORBS3	NM_005775	TSS1500	Island
0.40	0.10	17	BZRAP1;BZRAP1	NM_004758	Body;Body	S_Shore
0.40	1.13	20	TNNC2	NM_003279	Body	Island
0.40	0.58	2	LBX2;LOC151534	NM_001009812	Body;TSS200	Island
0.40	0.76	5	DOCK2	NM_004946	Body	Island
0.40	0.77	1	FAAH	NM_001441	TSS200	Island
0.40	0.91	6	SPACA1	NM_030960	1stExon	Island
0.40	1.37	X	ARX	NM_139058	Body	Island
0.40	46.10	8	C8orf45;C8orf45;C8orf45	NM_173518	TSS1500;5'UTR;5'UTR
0.40	1.16	10	PRLHR	NM_004248	Body	Island
0.40	0.18	5	STC2	NM_003714	1stExon	Island
0.40	1.18	2	PAX8;PAX8;PAX8;PAX8;PAX8;LOC440839	NM_003466	Body;Body;Body;Body;Body;Body	Island
0.40	2.75	10	EGR2;EGR2;EGR2;EGR2	NM_000399	Body;Body;Body;Body	Island
0.39	1.02	7	CYP2W1	NM_017781	Body	N_Shore
0.39	1.58	3	ST3GAL6	NM_006100	5'UTR	S_Shore
0.39	0.18	5	STC2;STC2	NM_003714	5'UTR;1stExon	Island
0.39	0.90	20	BLCAP;BLCAP;BLCAP;NNAT;BLCAP;BLCAP;NNAT	NM_005386	5'UTR;5'UTR;5'UTR;Body;5'UTR;5'UTR;Body	Island
0.39	0.13	1	MEX3A	NM_001093725	Body	Island
0.39	1.51	13	SLC25A30	NM_001010875	5'UTR	N_Shelf
0.39	0.03	19	SPC24	NM_182513	TSS1500	S_Shore
0.39	0.03	11	RAB38	NM_022337	TSS1500	S_Shore
0.39	2.89	6	FOXQ1	NM_033260	TSS1500	Island
0.39	3.51	11	ALX4	NM_021926	TSS1500	S_Shore
0.39	1.16	11	SLC6A5	NM_004211	TSS1500	S_Shore
0.39	0.71	4	LRBA;MAB21L2;MAB21L2	NM_006439	Body;1stExon;5'UTR	N_Shore
0.39	1.53	10	C10orf35	NM_145306	5'UTR	S_Shore
0.39	0.83	16	C16orf70	NM_025187	TSS1500	Island
0.39	1.34	14	HSP90AA1;HSP90AA1	NM_005348	TSS1500;Body	S_Shore
0.39	1.02	12	KRT7	NM_005556	TSS200	Island
0.39	0.80	2	DES;DES	NM_001927	1stExon;5'UTR	N_Shore
0.39	1.31	22	TYMP;TYMP;TYMP	NM_001113755	5'UTR;5'UTR;TSS200	Island
0.39	0.90	2	NOL10	NM_024894	TSS1500	S_Shore
0.39	1.05	22	C22orf45;C22orf45;UPB1	NM_016327	TSS1500;TSS1500;TSS200	Island
0.39	0.97	X	ARHGAP4;ARHGAP4	NM_001164741	TSS1500;TSS1500	N_Shore
0.39	0.36	15	CPEB1	NM_030594	Body	Island
0.39	0.65	11	MRPL23	NM_021134	Body	S_Shore
0.39	1.64	11	C11orf20	NM_001039496	TSS200	Island
0.39	0.32	2	QPCT	NM_012413	TSS200	Island
0.39	2.88	2	CDC42EP3	NM_006449	TSS1500	S_Shore
0.39	1.17	5	GNPDA1	NM_005471	5'UTR	N_Shore
0.39	1.46	17	HSPB9;KAT2A	NM_033194	TSS200;TSS1500	Island
0.39	0.61	11	ASRGL1;ASRGL1	NM_001083926	TSS200;TSS200	N_Shore
0.39	1.46	X		NM_001136273		Island
0.39	2.54	6	TCF21	NM_003206	3'UTR	Island
0.39	3.28	18	GATA6	NM_005257	Body	Island
0.39	0.61	21	SIM2;SIM2	NM_005069	Body;Body	Island
0.39	0.92	19	MRI1;MRI1	NM_001031727	TSS1500;TSS1500	Island
0.39	0.60	4	DHX15	NM_001358	TSS1500	S_Shore
0.39	4.73	1	CREG1	NM_003851	TSS1500	S_Shore
0.39	1.74	10	MORN4;MORN4	NM_178832	TSS200;5'UTR	S_Shore
0.39	0.99	11	KDM2A;KDM2A	NM_012308	TSS1500;TSS1500	N_Shore
0.39	1.02	12	KRT7	NM_005556	TSS200	Island
0.39	1.05	X	MAP7D2;MAP7D2;MAP7D2;MAP7D2	NM_152780	TSS200;TSS1500;TSS200;TSS200	Island
0.39	0.83	4	TRIM2;TRIM2;TRIM2	NM_015271	5'UTR;1stExon;5'UTR
0.39	2.12	20	C20orf46	NM_018354	TSS200	N_Shore
0.39	0.21	14	PLEKHG3	NM_015549	TSS1500	N_Shore
0.39	1.23	X	DUSP9	NM_001395	5'UTR	Island
0.39	0.22	1	S100A10	NM_002966	TSS1500	S_Shore
0.39	1.61	1	ACOT11;ACOT11;ACOT11;ACOT11	NM_015547	1stExon;5'UTR;1stExon;5'UTR
0.39	0.87	1	ACOT11;ACOT11;ACOT11;ACOT11	NM_147161	1stExon;5'UTR;1stExon;5'UTR
0.39	0.80	17		NM_020649		Island
0.39	0.92	10		NM_003338
0.38	0.23	18	NFATC1;NFATC1;NFATC1;NFATC1;NFATC1	NM_172387	TSS1500;Body;5'UTR;TSS1500;Body	Island
0.38	1.53	7	CRHR2	NM_001883	TSS1500	Island
0.38	0.82	7	HOXA4	NM_002141	3'UTR	N_Shore
0.38	0.18	5	STC2;STC2	NM_003714	5'UTR;1stExon	Island
0.38	1.01	7	SKAP2	NM_003930	Body
0.38	0.73	6		NM_001251874		Island
0.38	1.08	12	RPL41;RPL41	NM_001035267	TSS1500;TSS1500	N_Shelf
0.38	0.62	3	MON1A;MON1A	NM_002447	Body;Body	Island
0.38	1.15	8	SORBS3;SORBS3	NM_005775	1stExon;5'UTR	Island
0.38	0.80	7	CPA2	NM_001869	Body
0.38	0.08	1	TSTD1;TSTD1;TSTD1	NM_001113207	TSS200;TSS200;TSS200	Island
0.38	0.92	4		NM_006168		Island
0.38	0.48	19	COMP	NM_000095	TSS200	Island
0.38	0.64	8	NAPRT1	NM_145201	TSS200	Island
0.38	1.02	17	WNK4	NM_032387	Body	N_Shore
0.38	1.15	5	PCDHGA4;PCDHGC3;PCDHGA12;PCDHGA11;PCDHGA11;PCDHGA9;PCDHGA1;PCDHGB1;PCDHGC4;PCDHGB6;PCDHGB3;PCDHGC4;PCDHGB7;PCDHGA6;PCDHGA8;PCDHGA10;PCDHGA5;PCDHGB4;PCDHGA3;PCDHGA2;PCDHGA7;PCDHGB2;PCDHGB5;PCDHGC3	NM_032406	Body;Body;Body;Body;Body;Body;Body;Body;TSS200;Body;Body;TSS200;Body;Body;Body;Body;Body;Body;Body;Body;Body;Body;Body;Body	Island
0.38	1.60	19	EPHX3;EPHX3	NM_024794	5'UTR;TSS200	N_Shore
0.38	0.98	16	KIFC3;KIFC3	NM_005550	TSS1500;TSS1500	Island
0.38	0.87	6	SF3B5	NM_031287	TSS1500	S_Shore
0.38	1.02	9	CLIC3	NM_004669	Body	Island
0.38	1.36	1	TFAP2E	NM_178548	TSS200	Island
0.38	0.18	5	STC2;STC2	NM_003714	5'UTR;1stExon	Island
0.38	1.26	7	ZC3HAV1L	NM_080660	Body	N_Shore
0.38	1.09	19	TMEM145	NM_001410	Body	N_Shore
0.38	3.37	8	CSGALNACT1;CSGALNACT1;CSGALNACT1;CSGALNACT1	NM_001130518	1stExon;5'UTR;Body;5'UTR	Island
0.38	0.78	12		NM_015665		N_Shore
0.38	0.23	4	TNIP3;TNIP3	NM_024873	Body;Body
0.38	1.15	17		NM_003655		Island
0.38	1.20	5	ADCY2	NM_020546	TSS1500	Island
0.38	1.35	X	SYN1;SYN1	NM_006950	1stExon;1stExon	Island
0.38	0.95	9	MCART1;MCART1;MCART1	NM_033412	TSS1500;TSS1500;TSS1500	S_Shore
0.38	0.59	15	ISLR;ISLR	NM_005545	TSS1500;TSS1500	N_Shelf
0.38	0.07	15	BNC1	NM_001717	TSS1500	Island
0.38	0.18	5	STC2	NM_003714	TSS200	Island
0.38	1.77	10	BTRC;BTRC	NM_033637	TSS1500;TSS1500	N_Shore
0.38	0.54	9	ZNF462	NM_021224	5'UTR	S_Shelf
0.38	2.17	18	DOK6	NM_152721	Body	Island
0.38	1.02	12	KRT7	NM_005556	TSS200	Island
0.38	1.39	X	APLN	NM_017413	TSS1500	S_Shore
0.38	10.93	1	GIPC2;GIPC2	NM_017655	1stExon;5'UTR	Island
0.38	1.26	7	ZC3HAV1L	NM_080660	TSS1500	S_Shore
0.38	0.60	16	ZNF469	NM_001127464	1stExon	Island
0.38	1.42	4	SH3BP2;SH3BP2;SH3BP2;SH3BP2	NM_014189	3'UTR;3'UTR;3'UTR;3'UTR
0.38	1.01	12	RBMS2	NM_002898	TSS1500
0.38	1.00	3	AMIGO3;RNF123	NM_198722	1stExon;Body	Island
0.38	1.29	6	PRRT1	NM_030651	Body	Island
0.38	0.30	3	RARRES1;RARRES1	NM_002888	TSS1500;TSS1500	Island
0.38	0.90	22	SOX10	NM_006941	Body	Island
0.38	0.67	5	PCDHGA4;PCDHGA11;PCDHGA11;PCDHGA9;PCDHGA1;PCDHGB1;PCDHGB6;PCDHGA12;PCDHGB3;PCDHGB7;PCDHGA6;PCDHGA8;PCDHGA10;PCDHGA12;PCDHGA5;PCDHGB4;PCDHGA3;PCDHGA2;PCDHGA7;PCDHGB2;PCDHGB5	NM_032094	Body;Body;Body;Body;Body;Body;Body;1stExon;Body;Body;Body;Body;Body;1stExon;Body;Body;Body;Body;Body;Body;Body	Island
0.38	1.84	14	KIAA0284;KIAA0284	NM_015005	5'UTR;Body
0.38	0.87	16	COX6A2	NM_005205	Body	Island
0.38	0.61	21	SIM2;SIM2	NM_005069	TSS1500;TSS1500	Island
0.38	4.18	8		NM_018941		N_Shelf
0.37	1.21	6	TRIM26	NM_003449	5'UTR
0.37	1.03	3	PRR23B	NM_001013650	TSS200	Island
0.37	1.39	13	ATP11A;ATP11A	NM_015205	Body;Body	S_Shore
0.37	0.97	22	TNFRSF13C	NM_052945	Body	Island
0.37	0.35	20		NM_017495		Island
0.37	0.86	10	MGMT	NM_002412	TSS1500	Island
0.37	0.24	1	PRRX1;PRRX1	NM_006902	Body;Body
0.37	0.96	19	FOSB;FOSB	NM_006732	Body;Body	Island
0.37	1.44	19		NM_020695		Island
0.37	0.92	1	TSSK3;LOC100128071;TSSK3	NM_052841	1stExon;TSS200;5'UTR	Island
0.37	1.49	10	EBF3	NM_001005463	Body	Island
0.37	0.34	10	HHEX	NM_002729	Body	Island
0.37	1.28	18	USP14;USP14	NM_005151	TSS1500;TSS1500	N_Shore
0.37	0.81	17	SHISA6	NM_207386	TSS1500	Island
0.37	1.60	19	EPHX3;EPHX3	NM_024794	1stExon;Body	Island
0.37	0.83	2	MRPL19	NM_014763	TSS1500	N_Shore
0.37	1.54	21	LOC642852	NM_133635	Body	Island
0.37	1.02	8		NM_000971		Island
0.37	0.92	4	NKX6-1	NM_006168	Body	Island
0.37	2.73	X	TMEM35	NM_021637	TSS200
0.37	0.26	17	BAHCC1	NM_001080519	TSS1500	Island
0.37	1.18	1	TNFRSF25;TNFRSF25;TNFRSF25;TNFRSF25;TNFRSF25	NM_001039664	3'UTR;3'UTR;3'UTR;3'UTR;3'UTR	Island
0.37	0.81	1	TNFRSF25;TNFRSF25;TNFRSF25;TNFRSF25;TNFRSF25	NM_148965	3'UTR;3'UTR;3'UTR;3'UTR;3'UTR	Island
0.37	0.16	20	KCNS1	NM_002251	TSS200	S_Shore
0.37	2.35	1	SLC35A3	NM_012243	TSS1500	Island
0.37	0.13	10	CPXM2	NM_198148	TSS200	S_Shore
0.37	2.60	17	CALCOCO2	NM_005831	TSS1500	N_Shore
0.37	27.82	17	HLF	NM_002126	TSS1500	N_Shore
0.37	3.70	13	C13orf33	NM_032849	Body	Island
0.37	1.33	1	LGALS8;LGALS8;LGALS8;LGALS8;LGALS8;LGALS8	NM_006499	5'UTR;1stExon;5'UTR;5'UTR;TSS1500;1stExon	N_Shore
0.37	0.55	4	BST1	NM_004334	TSS200	N_Shore
0.37	13.93	17	PLXDC1	NM_020405	TSS1500	S_Shore
0.37	29.41	15	SCG5;SCG5	NM_003020	5'UTR;5'UTR
0.37	1.13	19	C19orf60;C19orf60	NM_001100418	TSS200;TSS200	N_Shore
0.37	0.80	5	SYNPO;SYNPO	NM_001166208	1stExon;5'UTR
0.37	1.31	7	C7orf41	NM_152793	Body	Island
0.37	7.38	13	RAB20	NM_017817	Body	N_Shore
0.37	0.92	X		NM_014138		Island
0.37	0.67	10	SNCG;SNCG;MMRN2	NM_003087	1stExon;5'UTR;TSS1500
0.37	0.82	7	HOXA4	NM_002141	3'UTR	N_Shore
0.37	0.22	5	BHMT2;DMGDH	NM_017614	Body;TSS1500	S_Shore
0.37	1.47	14	DYNC1H1	NM_001376	TSS1500	N_Shore
0.37	1.27	6		NM_005068		Island
0.37	1.26	5		NM_175873		Island
0.37	0.65	7	ZNF3;ZNF3	NM_017715	TSS1500;TSS1500	S_Shore
0.37	0.47	7	ZNF3;ZNF3	NM_032924	TSS1500;TSS1500	S_Shore
0.37	0.75	1	USP24	NM_015306	TSS1500	S_Shore
0.37	1.08	1	MAP3K6	NM_004672	Body	Island
0.37	0.30	8	CLU;CLU	NM_001831	TSS1500;Body	N_Shore
0.37	1.87	14	C14orf73	NM_001077594	Body	Island
0.37	1.61	1		NM_003676
0.37	1.35	1	HLX	NM_021958	Body	N_Shore
0.37	0.91	X	ARSF	NM_004042	TSS200
0.37	0.07	15	BNC1	NM_001717	TSS1500	Island
0.37	0.64	8	NAPRT1	NM_145201	TSS200	Island
0.37	1.16	5	PRDM6	NM_001136239	Body	N_Shore
0.37	1.68	3	RTP1;RTP1	NM_153708	1stExon;5'UTR	N_Shelf
0.37	1.83	21	SIK1	NM_173354	Body
0.37	1.35	1		NM_021958		Island
0.37	0.09	19	FBXO27;FBXO27	NM_178820	5'UTR;1stExon	Island
0.37	0.29	X	RAB33A	NM_004794	1stExon	Island
0.37	0.80	7	CPA2	NM_001869	Body
0.37	2.54	6	TCF21	NM_003206	3'UTR	Island
0.37	0.75	11	EFCAB4A	NM_173584	TSS1500	Island
0.37	1.61	1	ACOT11;ACOT11	NM_015547	TSS200;TSS200
0.37	0.87	1	ACOT11;ACOT11	NM_147161	TSS200;TSS200
0.37	1.67	1	KDM5B	NM_006618	TSS1500	N_Shore
0.37	1.35	11	USP35	NM_020798	Body	Island
0.37	0.12	5	IRX1	NM_024337	TSS200	Island
0.37	0.25	12	LAG3	NM_002286	Body	Island
0.37	0.89	11	MAP3K11	NM_002419	Body	Island
0.37	0.08	1	TSTD1;TSTD1;TSTD1	NM_001113207	Body;Body;Body	Island
0.37	1.03	1	NES	NM_006617	1stExon	Island
0.37	0.76	2		NM_000312		Island
0.37	0.07	X	RAB39B	NM_171998	Body	N_Shore
0.37	0.80	7	CPA2	NM_001869	Body
0.37	0.09	8	CTHRC1	NM_138455	TSS200	Island
0.37	1.28	19	SERTAD1	NM_013376	3'UTR	S_Shore
0.37	5.53	1	LOC148824;OR2C3	NM_198074	TSS200;3'UTR	Island
0.37	0.60	4	ZAR1	NM_175619	TSS1500	N_Shore
0.36	2.36	X	GAB3;GAB3	NM_001081573	TSS1500;TSS1500	S_Shore
0.36	2.22	X	GAB3;GAB3	NM_080612	TSS1500;TSS1500	S_Shore
0.36	0.25	2	DLX1;DLX1	NM_178120	3'UTR;3'UTR	S_Shore
0.36	72.43	14	TDRD9;TDRD9	NM_153046	5'UTR;1stExon	Island
0.36	0.01	4	LOC100130872-SPON2;SPON2;SPON2	NM_012445	Body;TSS200;5'UTR	S_Shore
0.36	1.08	5	SHROOM1	NM_133456	1stExon	Island
0.36	1.51	16	GRIN2A;GRIN2A;GRIN2A	NM_001134408	5'UTR;5'UTR;5'UTR	Island
0.36	0.84	2	VAMP5	NM_006634	TSS1500	N_Shore
0.36	0.90	22	SOX10	NM_006941	Body	Island
0.36	1.37	19	CDC42EP5	NM_198988	Body	Island
0.36	0.01	5	IRX2;IRX2	NM_033267	Body;Body	Island
0.36	1.16	10	PRLHR	NM_004248	TSS200	Island
0.36	1.37	19	CDC42EP5	NM_198988	Body	Island
0.36	1.23	X	CDX4	NM_005193	TSS200	N_Shore
0.36	0.63	6	NHLRC1	NM_198586	TSS200	S_Shore
0.36	1.06	8	OSR2;OSR2	NM_053001	5'UTR;5'UTR	Island
0.36	0.23	1	TCEA3	NM_003196	Body	Island
0.36	1.01	19	PPP1R14A	NM_033256	TSS1500	Island
0.36	1.58	7	BHLHA15	NM_177455	TSS1500	N_Shore
0.36	1.92	2	NPAS2	NM_002518	5'UTR	S_Shore
0.36	1.02	12	KRT7	NM_005556	1stExon	Island
0.36	0.71	4	LRBA;MAB21L2;MAB21L2	NM_006439	Body;1stExon;5'UTR	N_Shore
0.36	0.92	4		NM_006168		S_Shore
0.36	2.89	6	FOXQ1	NM_033260	TSS1500	Island
0.36	0.73	10	GJD4	NM_153368	Body	Island
0.36	1.00	1	NR5A2;NR5A2	NM_205860	Body;Body	N_Shore
0.36	0.10	3	FBLN2;FBLN2	NM_001004019	TSS200;TSS200	Island
0.36	3.07	3	WDR52;WDR52	NM_001164496	TSS200;TSS200	Island
0.36	2.26	3	WDR52;WDR52	NM_018338	TSS200;TSS200	Island
0.36	0.61	21		NM_005069		Island
0.36	0.67	17	LOC404266;HOXB6;LOC404266	NM_018952	Body;TSS1500;Body	N_Shelf
0.36	0.61	17	PROCA1	NM_152465	TSS1500	S_Shore
0.36	0.97	16		NM_024939		Island
0.36	0.69	5	PCDHGA5;PCDHGA4;PCDHGA2;PCDHGB2;PCDHGA1;PCDHGB1;PCDHGA3;PCDHGA5	NM_032054	TSS1500;Body;Body;Body;Body;Body;Body;TSS1500	N_Shore
0.36	6.20	8	DUSP26	NM_024025	TSS200	S_Shore
0.36	1.64	X	TCEAL6	NM_001006938	5'UTR	N_Shore
0.36	0.91	8	SLC45A4	NM_001080431	Body	Island
0.36	1.00	5	PGGT1B	NM_005023	TSS1500	S_Shore
0.36	2.54	6		NM_003206		Island
0.36	1.92	1	C1orf103;C1orf103	NM_018372	TSS1500;TSS1500	S_Shore
0.36	0.76	X	KCNE1L	NM_012282	TSS200	Island
0.36	1.36	1	TFAP2E	NM_178548	Body	Island
0.36	0.96	19	FOSB;FOSB	NM_006732	Body;Body	Island
0.36	0.28	1	RNF207	NM_207396	Body	Island
0.36	1.15	17		NM_003655		Island
0.36	9.36	5	GDNF	NM_000514	5'UTR	Island
0.36	0.62	14	C14orf43;C14orf43	NM_006029	3'UTR;3'UTR	N_Shore
0.36	1.29	6	PRRT1	NM_030651	3'UTR	Island
0.36	1.13	15	CRABP1	NM_004378	TSS1500	N_Shore
0.36	0.52	1	LQK1;FLVCR1;LQK1	NM_014053	TSS1500;Body;TSS1500	S_Shore
0.36	1.35	1	HLX	NM_021958	Body	N_Shore
0.36	0.95	2	OSR1	NM_145260	5'UTR	Island
0.36	1.27	6	RNF39;RNF39	NM_021959	Body;Body	Island
0.36	4.35	6	FILIP1	NM_015687	TSS200
0.36	2.14	5	3-Mar	NM_178450	TSS1500	S_Shore
0.36	0.62	15	TLE3;TLE3;TLE3	NM_005078	Body;Body;Body	N_Shore
0.36	0.35	2	FIGN	NM_018086	Body	N_Shelf
0.36	1.15	5	PCDHGA4;PCDHGC3;PCDHGA12;PCDHGA11;PCDHGA11;PCDHGA9;PCDHGA1;PCDHGB1;PCDHGB6;PCDHGC4;PCDHGB3;PCDHGB7;PCDHGC4;PCDHGA6;PCDHGA8;PCDHGA10;PCDHGA5;PCDHGB4;PCDHGA3;PCDHGA2;PCDHGA7;PCDHGB2;PCDHGB5;PCDHGC3	NM_032406	Body;Body;Body;Body;Body;Body;Body;Body;Body;1stExon;Body;Body;1stExon;Body;Body;Body;Body;Body;Body;Body;Body;Body;Body;Body	S_Shore
0.36	0.70	6	ZNF193	NM_006299	TSS1500	N_Shore
0.36	1.06	4	OCIAD2;OCIAD2	NM_001014446	TSS200;TSS200	Island
0.36	1.38	2	SPTBN1;SPTBN1	NM_178313	TSS1500;Body	Island
0.36	0.85	9	RABGAP1	NM_012197	TSS1500	N_Shore
0.36	1.46	19	OLFM2	NM_058164	Body	N_Shore
0.36	0.23	12	ALX1	NM_006982	TSS1500	N_Shore
0.36	0.85	11	MRGPRF;MRGPRF	NM_001098515	TSS1500;TSS1500	S_Shelf
0.36	0.40	11	MRGPRF;MRGPRF	NM_145015	TSS1500;TSS1500	S_Shelf
0.36	2.94	17	HNF1B;HNF1B	NM_000458	Body;Body	Island
0.36	1.29	1	TDRD10;TDRD10;TDRD10;TDRD10;SHE	NM_182499	5'UTR;1stExon;1stExon;5'UTR;TSS1500	Island
0.36	0.51	22	FAM109B	NM_001002034	TSS200	Island
0.36	1.75	X	REPS2;REPS2	NM_004726	TSS1500;TSS1500	N_Shore
0.36	5.12	19	KCNA7	NM_031886	1stExon	Island
0.36	1.74	18	ALPK2	NM_052947	TSS1500
0.36	0.35	20	RBM38;RBM38	NM_017495	TSS1500;TSS1500	N_Shore
0.36	1.81	5	PURA;PURA	NM_005859	3'UTR;1stExon	S_Shore
0.36	0.86	15	SEC11A	NM_014300	TSS1500	S_Shore
0.36	1.96	19	PEX11G	NM_080662	TSS1500	S_Shore
0.36	0.96	19	AKT2	NM_001626	TSS1500	S_Shore
0.36	0.80	11	CEND1	NM_016564	TSS200	N_Shore
0.36	0.51	8	C8orf56;BAALC;BAALC	NM_024812	TSS200;Body;Body	S_Shore
0.36	0.33	7	HOXA5	NM_019102	TSS1500	Island
0.36	0.02	13	KL	NM_004795	TSS1500	Island
0.36	1.05	7	RINT1	NM_021930	TSS1500	N_Shore
0.35	0.59	2	KRTCAP3;KRTCAP3	NM_173853	TSS200;TSS200	Island
0.35	1.23	X	DUSP9	NM_001395	TSS1500	N_Shore
0.35	1.19	6	SCGN	NM_006998	TSS200	Island
0.35	1.51	16	GRIN2A;GRIN2A;GRIN2A	NM_001134408	5'UTR;5'UTR;5'UTR	Island
0.35	3.26	X	NRK	NM_198465	Body	S_Shore
0.35	0.33	7	HOXA5	NM_019102	TSS1500	Island
0.35	1.13	8	PRDM14	NM_024504	Body	N_Shore
0.35	1.02	11	SUV420H1;SUV420H1	NM_017635	5'UTR;5'UTR	N_Shore
0.35	0.64	11	SUV420H1;SUV420H1	NM_016028	5'UTR;5'UTR	N_Shore
0.35	0.44	9	NFIB	NM_005596	Body	N_Shore
0.35	1.58	3	ST3GAL6	NM_006100	5'UTR	S_Shore
0.35	1.56	13		NM_005842		S_Shore
0.35	3.28	18	GATA6	NM_005257	Body	Island
0.35	1.49	10		NM_001005463		Island
0.35	0.86	10	MGMT	NM_002412	TSS1500	Island
0.35	1.16	16	MRPL28	NM_006428	Body	Island
0.35	0.92	5	PCDHGB4;PCDHGA4;PCDHGA6;PCDHGA1;PCDHGA5;PCDHGB1;PCDHGA3;PCDHGA2;PCDHGA7;PCDHGB2;PCDHGB4;PCDHGB3	NM_032088	1stExon;Body;Body;Body;Body;Body;Body;Body;Body;Body;1stExon;Body	S_Shore
0.35	1.06	8	XKR6	NM_173683	1stExon	Island
0.35	1.07	1	AKR7A3	NM_012067	TSS200	Island
0.35	1.38	2	SPTBN1;SPTBN1	NM_178313	TSS1500;Body	Island
0.35	0.32	2	QPCT	NM_012413	TSS200	Island
0.35	1.25	7	C7orf46;C7orf46;C7orf46	NM_199136	Body;Body;Body	S_Shore
0.35	0.75	7	C7orf46;C7orf46;C7orf46	NM_001127364	Body;Body;Body	S_Shore
0.35	1.15	8	C8orf73	NM_001100878	Body	Island
0.35	1.46	X		NM_001136273		Island
0.35	0.51	14		NM_005249
0.35	2.77	19	MAST3	NM_015016	TSS200	N_Shore
0.35	1.68	12	SLC38A1;SLC38A1	NM_030674	TSS1500;TSS1500	S_Shore
0.35	1.22	17	ACBD4;ACBD4;ACBD4;ACBD4	NM_006460	3'UTR;3'UTR;3'UTR;3'UTR	N_Shore
0.35	1.52	15	TM2D3;TM2D3	NM_078474	TSS1500;TSS1500	Island
0.35	0.80	7	CPA2	NM_001869	Body
0.35	2.10	16		NM_173201		N_Shelf
0.35	0.19	5	CAMK4	NM_001744	TSS1500	N_Shore
0.35	1.14	11	C11orf93;C11orf92	NM_001136105	TSS1500;5'UTR	N_Shore
0.35	0.19	1	TBX15	NM_152380	5'UTR	Island
0.35	1.85	20	TCEA2;TCEA2	NM_003195	TSS200;5'UTR	Island
0.35	0.31	5		NM_024007		Island
0.35	1.63	1	LUZP1;LUZP1	NM_033631	TSS1500;TSS1500
0.35	1.60	19	EPHX3;EPHX3	NM_024794	5'UTR;TSS200	N_Shore
0.35	1.18	9	C9orf68;PPAPDC2	NM_203453	Body;1stExon	S_Shore
0.35	0.93	20	SLC13A3;SLC13A3	NM_001193339	TSS200;5'UTR	S_Shore
0.35	0.67	16		NM_033410		Island
0.35	0.92	19	NFIX	NM_002501	Body	Island
0.35	2.39	4		NM_153426		N_Shore
0.35	0.65	12	IKZF4	NM_022465	TSS1500
0.35	1.33	X	LONRF3;LONRF3	NM_001031855	TSS1500;TSS1500	N_Shore
0.35	1.15	8	SORBS3;SORBS3	NM_005775	1stExon;5'UTR	Island
0.35	1.86	X	FAM3A;FAM3A;FAM3A;FAM3A;FAM3A	NM_021806	TSS1500;TSS1500;TSS1500;TSS1500;TSS1500	Island
0.35	1.81	X	FAM3A;FAM3A;FAM3A;FAM3A;FAM3A	NM_001171134	TSS1500;TSS1500;TSS1500;TSS1500;TSS1500	Island
0.35	1.20	1	TMEM167B	NM_020141	TSS1500	N_Shore
0.35	0.65	7	ZNF3;ZNF3	NM_017715	TSS1500;TSS1500	S_Shore
0.35	0.47	7	ZNF3;ZNF3	NM_032924	TSS1500;TSS1500	S_Shore
0.35	1.03	1	CD58;CD58;CD58	NM_001779	Body;Body;Body	N_Shore
0.35	1.30	12	DAZAP2;DAZAP2;DAZAP2;DAZAP2;DAZAP2;DAZAP2	NM_014764	TSS1500;TSS1500;TSS1500;TSS1500;TSS1500;TSS1500	N_Shore
0.35	1.23	12	DAZAP2;DAZAP2;DAZAP2;DAZAP2;DAZAP2;DAZAP2	NM_001136269	TSS1500;TSS1500;TSS1500;TSS1500;TSS1500;TSS1500	N_Shore
0.35	0.71	19	EMP3	NM_001425	3'UTR	S_Shore
0.35	0.93	1	MFN2;MFN2	NM_014874	TSS1500;TSS1500	N_Shore
0.35	0.61	12	KRT86	NM_002284	TSS1500	N_Shore
0.35	0.59	1	FUBP1	NM_003902	Body	N_Shore
0.35	1.02	19	PNKP	NM_007254	3'UTR	N_Shore
0.35	0.70	17	ULK2;ULK2	NM_014683	TSS1500;TSS1500	Island
0.35	1.33	4	C4orf44;C4orf44	NM_001042690	TSS200;TSS200	Island
0.35	0.10	3	FBLN2;FBLN2	NM_001004019	5'UTR;5'UTR	S_Shore
0.35	0.61	14	LTB4R2;LTB4R2;LTB4R2;LTB4R;CIDEB;CIDEB	NM_014430	Body;1stExon;Body;TSS1500;1stExon;5'UTR	Island
0.35	1.08	17	RNF135;RNF135	NM_032322	TSS1500;TSS1500	N_Shore
0.35	0.57	5	PCDHGA4;PCDHGA6;PCDHGA1;PCDHGA8;PCDHGA5;PCDHGB1;PCDHGB4;PCDHGA3;PCDHGA2;PCDHGA9;PCDHGA7;PCDHGB2;PCDHGB5;PCDHGA9;PCDHGB3	NM_032089	Body;Body;Body;Body;Body;Body;Body;Body;Body;1stExon;Body;Body;Body;1stExon;Body	S_Shelf
0.35	1.08	5		NM_133456		S_Shore
0.35	0.61	21	SIM2;SIM2	NM_005069	Body;Body	S_Shore
0.35	0.55	5	PCDHGA4;PCDHGA2;PCDHGB2;PCDHGA1;PCDHGB1;PCDHGA3;PCDHGB2	NM_032096	Body;Body;1stExon;Body;Body;Body;1stExon	Island
0.35	1.52	12	FBRSL1	NM_001142641	TSS1500	N_Shore
0.35	0.03	11	RAB38	NM_022337	TSS200	S_Shore
0.35	1.10	10	DHX32	NM_018180	TSS200
0.35	0.86	17	HIC1	NM_006497	TSS1500	Island
0.35	0.69	5	PCDHGA4;PCDHGA2;PCDHGB2;PCDHGA5;PCDHGA1;PCDHGB1;PCDHGA5;PCDHGA3	NM_032054	Body;Body;Body;TSS200;Body;Body;TSS200;Body	N_Shore
0.35	0.80	5	SYNPO;SYNPO	NM_001166208	1stExon;5'UTR
0.35	0.94	11	DNHD1;DNHD1	NM_144666	TSS200;TSS200
0.35	0.89	11	DNHD1;DNHD1	NM_173589	TSS200;TSS200
0.35	3.87	3	PHLDB2;PHLDB2;PHLDB2;PHLDB2	NM_001134438	TSS1500;Body;TSS1500;TSS1500	N_Shore
0.35	1.22	1	TMEM79;SMG5	NM_015327	TSS1500;Body
0.35	0.29	10	H2AFY2	NM_018649	TSS1500	N_Shore
0.35	1.09	19	MAST1	NM_014975	TSS1500	N_Shore
0.35	0.72	15	PARP6	NM_020214	TSS1500	N_Shore
0.35	1.49	16	N4BP1	NM_153029	TSS1500	S_Shore
0.35	1.09	15		NM_001167902		N_Shore
0.35	0.82	7	HOXA4	NM_002141	Body	N_Shore
0.35	12.00	12	CCND2	NM_001759	TSS1500	Island
0.35	1.63	22	SCARF2;SCARF2	NM_153334	Body;Body	Island
0.35	0.19	12	SOCS2	NM_003877	5'UTR	Island
0.35	2.39	2	PCYOX1	NM_016297	TSS1500	N_Shore
0.35	0.06	11	DCHS1	NM_003737	TSS1500	S_Shore
0.35	1.42	14		NM_001126106		Island
0.35	1.19	6	SCGN	NM_006998	TSS200	Island
0.35	0.69	21	MRPS6;SLC5A3	NM_006933	Body;5'UTR	S_Shelf
0.35	0.38	14	REC8;REC8	NM_001048205	TSS1500;TSS1500	N_Shore
0.35	1.27	6	RNF39;RNF39	NM_021959	Body;Body	Island
0.35	1.51	16	GRIN2A;GRIN2A;GRIN2A	NM_001134408	5'UTR;5'UTR;5'UTR	Island
0.35	0.18	5	DPYSL3	NM_001387	Body	N_Shore
0.35	0.70	11	C11orf17;C11orf17;ST5	NM_005418	TSS1500;TSS1500;5'UTR	N_Shore
0.35	1.29	6	PRRT1	NM_030651	3'UTR	Island
0.35	0.83	2	LOC100302652;GPR75	NM_006794	TSS200;TSS200	Island
0.35	0.78	6		NM_003192		S_Shore
0.35	0.33	7		NM_019102		Island
0.35	0.61	17	PROCA1	NM_152465	TSS1500	S_Shore
0.35	0.24	1		NM_006902		Island
0.35	0.40	12	C12orf56;C12orf56	NM_001170633	Body;Body	Island
0.35	0.83	2	GPR75;LOC100302652	NM_006794	5'UTR;Body	Island
0.34	0.81	17	SRR	NM_021947	5'UTR
0.34	0.50	7	H2AFV;H2AFV;H2AFV;H2AFV;H2AFV	NM_138635	TSS1500;TSS1500;TSS1500;TSS1500;TSS1500	S_Shore
0.34	0.28	7	H2AFV;H2AFV;H2AFV;H2AFV;H2AFV	NM_012412	TSS1500;TSS1500;TSS1500;TSS1500;TSS1500	S_Shore
0.34	0.41	12	SNRPF	NM_003095	TSS1500	Island
0.34	0.12	5	IRX1;IRX1	NM_024337	1stExon;5'UTR	Island
0.34	1.41	8	ZHX2	NM_014943	5'UTR	S_Shore
0.34	0.80	17		NM_020649		Island
0.34	0.90	5	MAP3K1	NM_005921	TSS1500	N_Shore
0.34	3.51	11		NM_021926		N_Shore
0.34	0.92	15	LYSMD4	NM_152449	Body	N_Shore
0.34	0.65	7	ZNF3;ZNF3	NM_017715	TSS1500;TSS1500	S_Shore
0.34	0.47	7	ZNF3;ZNF3	NM_032924	TSS1500;TSS1500	S_Shore
0.34	2.64	19	PVR;PVR;PVR;PVR	NM_006505	Body;Body;Body;Body	Island
0.34	1.42	4	ADD1;ADD1;ADD1;ADD1	NM_014189	5'UTR;5'UTR;5'UTR;5'UTR	S_Shore
0.34	1.22	9	C9orf167	NM_017723	Body	Island
0.34	2.01	17	LOC404266;LOC404266;LOC404266;LOC404266;HOXB6;LOC404266	NM_002147	Body;Body;Body;Body;3'UTR;Body	Island
0.34	0.90	20	NNAT;NNAT;BLCAP;NNAT;BLCAP;NNAT;BLCAP;BLCAP;BLCAP	NM_005386	5'UTR;1stExon;5'UTR;1stExon;5'UTR;5'UTR;5'UTR;5'UTR;5'UTR	Island
0.34	0.58	12	STAC3	NM_020142	Body	S_Shore
0.34	0.97	8	FAM83H	NM_198488	TSS1500	Island
0.34	0.97	8	FAM83H	NM_198488	TSS1500	Island
0.34	1.51	19	ZNF667;ZNF667	NM_022103	TSS200;TSS200	Island
0.34	0.36	19	PLEKHG2	NM_022835	Body	S_Shore
0.34	9.48	17	NTN1	NM_004822	Body	Island
0.34	0.21	14	PLEKHG3	NM_015549	5'UTR	S_Shore
0.34	0.60	3	NT5DC2;NT5DC2;LOC440957	NM_022908	TSS200;TSS1500;TSS1500	N_Shore
0.34	2.01	17	LOC404266;LOC404266;LOC404266;LOC404266;HOXB6;LOC404266	NM_002147	Body;Body;Body;Body;Body;Body	Island
0.34	0.26	8	LONRF1	NM_152271	TSS1500	S_Shore
0.34	0.18	9	GALNT12	NM_024642	Body	S_Shore
0.34	0.76	19	HOMER3;HOMER3;HOMER3;HOMER3;HOMER3	NM_001145724	Body;Body;Body;Body;Body	S_Shore
0.34	1.29	6	HLA-DQB1	NM_002123	Body	S_Shore
0.34	0.33	7	HOXA5	NM_019102	3'UTR	N_Shore
0.34	0.09	14	XRCC3;XRCC3;XRCC3	NM_001100119	5'UTR;5'UTR;5'UTR	N_Shelf
0.34	1.01	19	PPP1R14A	NM_033256	TSS1500	Island
0.34	2.24	6	HLA-B	NM_005514	TSS1500	S_Shore
0.34	0.97	19	TRIP10	NM_004240	TSS1500	N_Shore
0.34	0.07	15	BNC1	NM_001717	TSS1500	Island
0.34	0.90	22	ZNRF3	NM_001206998	5'UTR	S_Shore
0.34	18.27	2	DNER	NM_139072	Body	Island
0.34	0.58	3	GATA2;GATA2;GATA2;GATA2	NM_001145661	1stExon;5'UTR;5'UTR;TSS1500	Island
0.34	0.14	10	GATA3;GATA3	NM_001002295	Body;Body	S_Shore
0.34	0.74	1	TRIM67	NM_001004342	1stExon	Island
0.34	7.40	8	COLEC10	NM_006438	TSS1500
0.34	0.45	5	ESM1;ESM1	NM_007036	TSS1500;TSS1500
0.34	2.87	8	ADAM32	NM_145004	TSS200	Island
0.34	1.31	5	PCDHA6;PCDHA2;PCDHA1;PCDHA7;PCDHA1;PCDHA6;PCDHA5;PCDHA3;PCDHA4;PCDHA7	NM_031852	Body;Body;Body;1stExon;Body;Body;Body;Body;Body;1stExon	Island
0.34	0.39	7	HOXA3	NM_153631	5'UTR	S_Shore
0.34	1.37	19	LENG8	NM_198988	Body	Island
0.34	0.84	7	NAPEPLD;NAPEPLD	NM_001122838	TSS1500;TSS1500	Island
0.34	0.59	2	KRTCAP3;KRTCAP3	NM_173853	Body;Body	Island
0.34	2.07	11	VWCE	NM_152718	TSS200	Island
0.34	0.37	4	PRDM8	NM_020226	5'UTR	S_Shore
0.34	0.67	17	LOC404266;LOC404266;HOXB6	NM_018952	Body;Body;5'UTR
0.34	4.35	6	FILIP1	NM_015687	TSS200
0.34	0.74	17		NM_182565
0.34	0.37	4	PRDM8	NM_020226	5'UTR	S_Shore
0.34	2.87	8	ADAM32	NM_145004	TSS200	N_Shore
0.34	0.62	15	TLE3;TLE3;TLE3	NM_005078	Body;Body;Body	Island
0.34	1.15	17		NM_003655		Island
0.34	0.54	18	ZNF532	NM_018181	TSS1500	N_Shore
0.34	0.88	1	MXRA8	NM_032348	Body	Island
0.34	2.60	11	CPT1A;CPT1A	NM_001031847	5'UTR;5'UTR	N_Shore
0.34	1.11	2	RPL31;RPL31;RPL31	NM_000993	TSS1500;TSS1500;TSS1500	Island
0.34	0.78	12	ZNF26	NM_019591	TSS1500	N_Shore
0.34	2.09	6	TFAP2A;TFAP2A;TFAP2A	NM_001032280	Body;Body;Body	N_Shore
0.34	1.04	7	SCRN1;SCRN1;SCRN1;SCRN1	NM_001145513	TSS1500;TSS200;Body;TSS1500	Island
0.34	1.96	1	QSOX1;QSOX1	NM_002826	TSS1500;TSS1500	N_Shore
0.34	1.88	1	QSOX1;QSOX1	NM_001004128	TSS1500;TSS1500	N_Shore
0.34	1.40	9	DAPK1	NM_004938	Body	S_Shore
0.34	3.18	15		NM_001206670
0.34	0.26	5	MARVELD2;MARVELD2	NM_001038603	TSS200;TSS200	Island
0.34	0.07	15	BNC1	NM_001717	TSS1500	Island
0.34	1.41	1	FOXD2;FOXD2	NM_004474	3'UTR;1stExon	Island
0.34	0.88	12	MBD6;DDIT3	NM_052897	TSS1500;TSS1500	N_Shore
0.34	0.67	5	PCDHGA4;PCDHGA11;PCDHGA11;PCDHGA9;PCDHGA1;PCDHGB1;PCDHGB6;PCDHGA12;PCDHGB3;PCDHGB7;PCDHGA6;PCDHGA8;PCDHGA10;PCDHGA12;PCDHGA5;PCDHGB4;PCDHGA3;PCDHGA2;PCDHGA7;PCDHGB2;PCDHGB5	NM_032094	Body;Body;Body;Body;Body;Body;Body;1stExon;Body;Body;Body;Body;Body;1stExon;Body;Body;Body;Body;Body;Body;Body	Island
0.34	1.64	11	C11orf20	NM_001039496	TSS200	Island
0.34	0.06	4	ARL9;ARL9	NM_206919	5'UTR;1stExon	Island
0.34	4.49	3		NM_004267		S_Shelf
0.34	0.76	2		NM_000312		Island
0.34	0.76	20	ADAM33;ADAM33	NM_153202	TSS1500;TSS1500	S_Shore
0.34	0.73	20	ADAM33;ADAM33	NM_025220	TSS1500;TSS1500	S_Shore
0.34	1.31	22	TYMP;TYMP;TYMP	NM_001113755	5'UTR;5'UTR;TSS200	Island
0.34	1.32	2	WNT10A	NM_025216	Body	Island
0.34	1.29	5	PPAP2A;PPAP2A;RNF138P1	NM_176895	Body;Body;Body	Island
0.34	1.11	10	PAX2;PAX2;PAX2;PAX2;PAX2	NM_003990	Body;Body;Body;Body;Body	Island
0.34	5.40	5	PCDHB16	NM_020957	1stExon	N_Shore
0.34	0.57	19	ZNF551	NM_138347	TSS1500	N_Shore
0.34	1.06	17	SCARF1;SCARF1;SCARF1;SCARF1;SCARF1	NM_145352	Body;Body;Body;Body;Body	N_Shore
0.34	0.04	8	TOX	NM_014729	TSS1500	S_Shore
0.34	0.23	18	CIDEA;CIDEA	NM_001279	Body;Body	S_Shelf
0.34	0.62	X	NHS	NM_198270	Body	S_Shore
0.34	0.86	19	ZNF749	NM_001023561	Body	S_Shore
0.34	0.06	20	SLC17A9	NM_022082	TSS200	Island
0.34	0.72	19	SPRED3	NM_001039616	Body	Island
0.34	0.95	2	OSR1	NM_145260	3'UTR	Island
0.34	0.49	4	TMEM144	NM_018342	TSS200	N_Shore
0.34	0.22	7	HOXA6	NM_024014	Body	Island
0.34	0.82	15	FAM108C1	NM_021214	TSS1500	N_Shore
0.34	0.41	X	CA5B	NM_007220	TSS1500	Island
0.34	1.34	2	C2orf70	NM_001105519	TSS1500	Island
0.34	1.14	9		NM_004959
0.34	1.37	20	SDC4	NM_002999	TSS1500	S_Shore
0.34	2.60	20		NM_022096		N_Shelf
0.34	0.60	16	ZNF469	NM_001127464	Body	Island
0.34	1.16	14	PAX9	NM_006194	5'UTR	S_Shore
0.34	0.96	11	C11orf95	NM_001144936	3'UTR	Island
0.34	1.41	8	ZHX2	NM_014943	5'UTR	S_Shore
0.34	0.94	14	ADCY4	NM_001198568	TSS200	Island
0.34	0.69	14	ADCY4	NM_139247	TSS200	Island
0.34	1.24	X	BCYRN1;CXCR3;CXCR3	NM_001142797	Body;5'UTR;Body
0.34	0.59	2	KRTCAP3;KRTCAP3	NM_173853	TSS200;TSS200	Island
0.34	0.55	21	CBS	NM_000071	5'UTR	Island
0.34	0.21	17	RNF112;RNF112	NM_007148	1stExon;5'UTR
0.33	0.61	14	LTB4R2;LTB4R2;LTB4R2;LTB4R;CIDEB;CIDEB	NM_014430	1stExon;1stExon;Body;TSS1500;1stExon;5'UTR	Island
0.33	0.98	3	CD47;CD47;CD47	NM_198793	TSS1500;TSS1500;TSS1500	S_Shore
0.33	0.69	12	SOAT2	NM_003578	TSS200
0.33	1.16	14	PPP1R13B	NM_015316	TSS1500	S_Shore
0.33	0.91	19	ZNF358	NM_018083	TSS1500	N_Shore
0.33	2.03	20	TGM2;TGM2	NM_004613	Body;Body	N_Shore
0.33	1.64	20	TGM2;TGM2	NM_198951	Body;Body	N_Shore
0.33	0.32	2	QPCT	NM_012413	TSS200	Island
0.33	0.80	7	GRB10	NM_001001555	TSS1500	S_Shore
0.33	0.48	19	COMP;COMP	NM_000095	1stExon;5'UTR	Island
0.33	1.49	10	EBF3	NM_001005463	Body	Island
0.33	0.32	1		NM_178545		N_Shelf
0.33	1.24	17	LOC100133991;LOC100133991;C17orf46	NM_152343	Body;Body;TSS200	Island
0.33	0.84	2	FBLN7;FBLN7	NM_153214	Body;Body	S_Shore
0.33	0.59	1	C1orf105;PIGC;PIGC	NM_002642	Body;TSS1500;TSS1500	S_Shore
0.33	0.79	5	KDM3B	NM_016604	TSS1500	N_Shore
0.33	0.71	4	LRBA;MAB21L2;MAB21L2	NM_006439	Body;1stExon;5'UTR	N_Shore
0.33	2.37	7	TMEM120A	NM_031925	TSS1500	S_Shore
0.33	0.69	14	CRIP2	NM_001312	Body	Island
0.33	3.73	6	DSP;DSP	NM_004415	TSS1500;TSS1500	N_Shore
0.33	1.44	1	LASS2;LASS2	NM_181746	TSS1500;TSS1500	S_Shore
0.33	1.50	5	ANXA6;ANXA6	NM_001155	5'UTR;5'UTR
0.33	0.69	4	MFSD7	NM_032219	TSS200	Island
0.33	0.09	8	CTHRC1;CTHRC1	NM_138455	5'UTR;1stExon	Island
0.33	0.65	7	ZNF3;ZNF3	NM_017715	TSS1500;TSS1500	S_Shore
0.33	0.47	7	ZNF3;ZNF3	NM_032924	TSS1500;TSS1500	S_Shore
0.33	0.95	2		NM_145260		N_Shore
0.33	1.29	1	TDRD10;TDRD10;TDRD10;TDRD10;SHE	NM_182499	5'UTR;1stExon;1stExon;5'UTR;TSS1500	Island
0.33	2.54	6		NM_003206		S_Shore
0.33	0.24	17	CHRNE;C17orf107	NM_001145536	Body;TSS200	Island
0.33	0.02	14	POLE2	NM_002692	TSS1500	Island
0.33	1.24	8	RHPN1;C8orf51	NM_052924	Body;TSS1500	S_Shore
0.33	1.69	7		NM_002607		Island
0.33	1.67	7		NM_033023		Island
0.33	1.56	11	CHID1;CHID1;CHID1;CHID1;CHID1	NM_023947	5'UTR;5'UTR;5'UTR;5'UTR;5'UTR	N_Shore
0.33	0.64	6	DDAH2	NM_013974	Body	Island
0.33	0.64	17	ZNF287	NM_020653	TSS1500	S_Shore
0.33	1.59	4	ACSL1	NM_001995	TSS1500	S_Shore
0.33	5.12	19	KCNA7	NM_031886	TSS200	S_Shore
0.33	0.10	3	FBLN2;FBLN2	NM_001004019	TSS1500;TSS1500	N_Shore
0.33	2.21	1	FLJ42875	NM_199454	Body	Island
0.33	0.53	1	FLJ42875	NM_022114	Body	Island
0.33	0.51	14		NM_005249
0.33	1.11	11	CCDC87;CCS	NM_005125	TSS1500;Body	S_Shore
0.33	0.52	14	HHIPL1;HHIPL1	NM_032425	TSS200;TSS200	Island
0.33	0.10	14	HHIPL1;HHIPL1	NM_001127258	TSS200;TSS200	Island
0.33	1.00	20	BMP7	NM_001719	Body	N_Shelf
0.33	0.67	5	PCDHGA4;PCDHGA11;PCDHGA11;PCDHGA12;PCDHGA9;PCDHGA1;PCDHGB1;PCDHGB6;PCDHGA12;PCDHGB3;PCDHGB7;PCDHGA6;PCDHGA8;PCDHGA10;PCDHGA12;PCDHGA5;PCDHGB4;PCDHGA3;PCDHGA2;PCDHGA7;PCDHGB2;PCDHGB5;PCDHGA12	NM_032094	Body;Body;Body;5'UTR;Body;Body;Body;Body;1stExon;Body;Body;Body;Body;Body;1stExon;Body;Body;Body;Body;Body;Body;Body;5'UTR	N_Shore
0.33	0.86	14	PTGR2;PTGR2;PTGR2	NM_152444	5'UTR;5'UTR;5'UTR	S_Shore
0.33	1.63	9	DPM2;DPM2	NM_003863	5'UTR;1stExon	S_Shore
0.33	0.29	17		NM_005994		Island
0.33	1.15	7	DBNL;DBNL;DBNL	NM_014063	TSS1500;TSS1500;TSS1500	N_Shore
0.33	0.91	6	SPACA1	NM_030960	TSS200	Island
0.33	1.23	18	HSBP1L1	NM_001136180	TSS200	Island
0.33	0.93	1	XKR8	NM_018053	TSS1500	Island
0.33	0.44	16	CPNE7;CPNE7	NM_014427	Body;Body	Island
0.33	0.85	1	GLUL;GLUL;GLUL	NM_002065	TSS200;TSS1500;TSS200	Island
0.33	0.16	20	KCNS1	NM_002251	TSS200	S_Shore
0.33	1.77	11	YPEL4	NM_145008	Body	Island
0.33	1.36	19	SDHAF1	NM_001042631	TSS1500	Island
0.33	1.02	12	KRT7	NM_005556	1stExon	Island
0.33	0.86	16		NM_005950		Island
0.33	1.94	16	B3GNT9	NM_033309	Body	Island
0.33	2.68	5	FGF1;FGF1;FGF1;FGF1;FGF1;FGF1;FGF1	NM_000800	5'UTR;5'UTR;5'UTR;1stExon;Body;Body;TSS200
0.33	1.73	10	SEC31B	NM_015490	TSS1500	S_Shore
0.33	1.37	X	ARX	NM_139058	Body	N_Shore
0.33	0.61	14	LTB4R2;LTB4R2;LTB4R2;CIDEB;CIDEB;LTB4R	NM_014430	Body;1stExon;Body;1stExon;5'UTR;TSS200	Island
0.33	0.78	17	C17orf101;C17orf101	NM_173620	Body;Body	N_Shore
0.33	0.21	18	TMX3;CCDC102B	NM_001093729	TSS1500;5'UTR	S_Shore
0.33	0.31	7	TWIST1	NM_000474	TSS1500	S_Shore
0.33	0.71	1	ITPKB	NM_002221	Body	Island
0.33	1.28	14	RPS6KL1	NM_031464	TSS1500	N_Shore
0.33	0.33	7	HOXA5	NM_019102	TSS1500	Island
0.33	20.80	10	SYNPO2L;SYNPO2L	NM_024875	Body;Body	S_Shore
0.33	0.13	17	MGC16275	NM_032646	Body	N_Shelf
0.33	0.97	17	ARL5C;ARL5C	NM_001143968	1stExon;5'UTR	Island
0.33	1.64	2	SEMA4F	NM_004263	Body	S_Shore
0.33	0.74	12	RAN	NM_006325	TSS1500	N_Shore
0.33	0.55	10	C10orf114	NM_001010911	3'UTR	Island
0.33	0.31	17	RAPGEFL1	NM_016339	TSS200	Island
0.33	0.82	7	HOXA4	NM_002141	3'UTR	N_Shore
0.33	1.96	1		NM_018948		S_Shore
0.33	1.39	22	PLXNB2	NM_012401	5'UTR	Island
0.33	0.82	7	HOXA4	NM_002141	Body	N_Shore
0.33	0.67	17	LOC404266;LOC404266;LOC404266;LOC404266;HOXB6;LOC404266	NM_018952	Body;Body;Body;Body;5'UTR;Body	S_Shelf
0.33	0.32	1	TMEM52	NM_178545	TSS1500	Island
0.33	1.27	6		NM_005068		Island
0.33	1.25	22	ODF3B	NM_001014440	TSS200	S_Shore
0.33	1.57	2	ANKRD53;ANKRD53	NM_024933	3'UTR;Body
0.33	1.18	14		NM_206918
0.33	1.02	12	KRT7	NM_005556	TSS200	Island
0.33	0.80	17		NM_020649		Island
0.33	0.43	1	RCAN3	NM_013441	5'UTR	S_Shore
0.33	0.33	7	HOXA5	NM_019102	TSS1500	Island
0.33	0.67	19	SSBP4;SSBP4	NM_032627	TSS1500;TSS1500	Island
0.33	0.80	2	DES	NM_001927	1stExon	Island
0.33	1.09	16	CLDN6	NM_021195	TSS1500	N_Shore
0.33	1.56	6		NM_000841		S_Shore
0.33	0.71	4	MAB21L2;LRBA	NM_006439	TSS200;Body	N_Shore
0.33	4.83	X		NM_001448		S_Shore
0.33	2.29	22	IL17REL	NM_001001694	5'UTR	Island
0.33	6.90	15	ALPK3	NM_020778	1stExon	S_Shore
0.33	8.52	12	AMIGO2;AMIGO2	NM_181847	TSS1500;TSS1500	S_Shore
0.33	2.49	6	NEU1;SLC44A4	NM_000434	TSS1500;Body	S_Shore
0.33	0.01	4	LOC100130872-SPON2;SPON2;SPON2;SPON2	NM_012445	Body;5'UTR;1stExon;5'UTR	Island
0.33	1.16	14	PAX9	NM_006194	5'UTR	S_Shore
0.33	1.76	19	SCAMP4;ADAT3	NM_079834	TSS1500;TSS1500	N_Shore
0.33	0.64	6	DDAH2	NM_013974	Body	Island
0.33	0.76	14	ZC3H14;ZC3H14;ZC3H14;ZC3H14;ZC3H14	NM_207660	TSS200;TSS1500;TSS200;TSS200;TSS200	N_Shore
0.33	0.76	14	ZC3H14;ZC3H14;ZC3H14;ZC3H14;ZC3H14	NM_024824	TSS200;TSS1500;TSS200;TSS200;TSS200	N_Shore
0.33	1.20	11	TMEM151A	NM_153266	TSS1500	N_Shore
0.33	0.80	16	SYNGR3	NM_004209	Body	Island
0.33	1.14	6		NM_001402		S_Shore
0.33	0.67	17	LOC404266;LOC404266;HOXB6	NM_018952	Body;Body;5'UTR	N_Shelf
0.33	1.11	2	RPL31;RPL31;RPL31	NM_000993	TSS1500;TSS1500;TSS1500	Island
0.33	1.46	X		NM_001136273		Island
0.33	7.82	2	SRD5A2	NM_000348	Body	N_Shore
0.33	1.94	15	C15orf58;CIB1	NM_001013657	5'UTR;TSS1500	S_Shore
0.33	0.06	4	ARL9	NM_206919	5'UTR	Island
0.33	1.10	X	HSD17B10;HSD17B10	NM_004493	TSS1500;TSS1500	S_Shore
0.33	3.07	3	WDR52;WDR52	NM_001164496	5'UTR;5'UTR	N_Shore
0.33	2.26	3	WDR52;WDR52	NM_018338	5'UTR;5'UTR	N_Shore
0.33	1.43	18	ONECUT2	NM_004852	1stExon	Island
0.33	0.59	X	ASFMR1;ASFMR1;ASFMR1;ASFMR1;ASFMR1;FMR1	NM_002024	Body;Body;Body;Body;Body;Body	S_Shelf
0.33	0.70	19	GTPBP3;GTPBP3;GTPBP3	NM_133644	Body;Body;Body	S_Shore
0.33	1.71	20	VSX1;VSX1	NM_014588	TSS1500;TSS1500	N_Shore
0.33	1.51	20	VSX1;VSX1	NM_199425	TSS1500;TSS1500	N_Shore
0.33	0.06	2	HTR2B;PSMD1	NM_000867	TSS200;Body
0.33	1.93	13	UCHL3	NM_006002	TSS1500	N_Shore
0.33	1.01	18	ACAA2;SCARNA17	NM_006111	Body;TSS1500	N_Shore
0.33	0.16	20	NTSR1	NM_002531	TSS1500	Island
0.33	0.51	14		NM_005249		N_Shelf
0.33	1.60	19	EPHX3;EPHX3	NM_024794	5'UTR;TSS200	N_Shore
0.33	1.10	19	SLC17A7	NM_001195256	Body	Island
0.33	1.89	22	SYNGR1;SYNGR1;SYNGR1	NM_145738	Body;TSS200;Body
0.33	1.71	1		NM_004431
0.33	0.58	12	NDUFA4L2	NM_020142	5'UTR	N_Shore
0.33	1.02	10	SEC24C;FUT11;SEC24C	NM_173540	3'UTR;TSS1500;3'UTR	N_Shore
0.33	1.42	5	PITX1	NM_002653	3'UTR	Island
0.33	2.89	6		NM_033260		Island
0.33	1.57	17	BECN1	NM_003766	Body	N_Shelf
0.33	1.35	11	NUMA1;LRTOMT;LRTOMT;LRTOMT;LRTOMT;LRTOMT;LRTOMT	NM_001145308	5'UTR;TSS1500;TSS1500;TSS1500;TSS1500;TSS1500;TSS1500	N_Shore
0.33	0.38	11	NUMA1;LRTOMT;LRTOMT;LRTOMT;LRTOMT;LRTOMT;LRTOMT	NM_145309	5'UTR;TSS1500;TSS1500;TSS1500;TSS1500;TSS1500;TSS1500	N_Shore
0.33	1.74	18	ALPK2	NM_052947	TSS1500
0.33	1.09	16	UNKL	NM_023076	TSS1500	Island
0.33	0.41	X	CA5B	NM_007220	TSS1500	Island
0.32	1.08	8	LAPTM4B	NM_018407	Body	S_Shore
0.32	1.19	14	HEATR4;ACOT1	NM_001037161	5'UTR;Body	S_Shore
0.32	0.39	7	HOXA3	NM_153631	TSS1500	N_Shelf
0.32	1.30	10	PPYR1	NM_005972	TSS200	Island
0.32	1.43	X		NM_022567		Island
0.32	0.76	6	B3GALT4	NM_003782	1stExon	Island
0.32	3.07	3	WDR52;WDR52	NM_001164496	TSS1500;TSS1500	Island
0.32	2.26	3	WDR52;WDR52	NM_018338	TSS1500;TSS1500	Island
0.32	1.34	2	C2orf70	NM_001105519	TSS200	Island
0.32	1.38	12	ANKRD33;ANKRD33;ANKRD33;ANKRD33	NM_182608	1stExon;5'UTR;1stExon;5'UTR
0.32	0.07	20	LPIN3	NM_022896	TSS1500	S_Shore
0.32	0.12	5	IRX1	NM_024337	Body	Island
0.32	0.46	11		NM_003641		Island
0.32	0.59	2	KRTCAP3;NRBP1;KRTCAP3	NM_173853	TSS1500;3'UTR;TSS1500	Island
0.32	0.80	8	EBF2	NM_022659	Body	N_Shore
0.32	8.13	7	CCL26	NM_006072	TSS200
0.32	0.79	19	PNMAL2;PNMAL2	NM_020709	1stExon;3'UTR	Island
0.32	1.41	4	SDAD1	NM_018115	TSS1500	S_Shore
0.32	2.89	6	FOXQ1	NM_033260	TSS1500	Island
0.32	0.46	11		NM_003641		Island
0.32	1.58	2	CCDC104	NM_080667	TSS1500	N_Shore
0.32	0.33	7	HOXA5	NM_019102	TSS1500	Island
0.32	0.81	5	TMEM174	NM_153217	3'UTR
0.32	0.89	11	MAP3K11	NM_002419	Body	Island
0.32	0.22	15	C15orf33;FGF7	NM_002009	Body;TSS200
0.32	0.54	6	SLC29A1;SLC29A1;SLC29A1;SLC29A1;SLC29A1	NM_001078177	5'UTR;5'UTR;5'UTR;5'UTR;5'UTR	S_Shelf
0.32	1.38	17	ATP1B2	NM_001678	3'UTR
0.32	2.03	10	TSPAN14;TSPAN14	NM_030927	TSS1500;TSS1500	N_Shore
0.32	0.21	14		NM_005982		N_Shelf
0.32	0.80	8	EBF2	NM_022659	Body	N_Shore
0.32	2.28	2	LRRFIP1	NM_001137550	TSS1500	Island
0.32	0.72	19	SPRED3	NM_001039616	Body	Island
0.32	0.70	1	NFYC;NFYC;NFYC;LOC100130557;NFYC;NFYC	NM_001142587	TSS1500;TSS1500;TSS1500;Body;TSS1500;TSS1500	N_Shore
0.32	0.68	1	NFYC;NFYC;NFYC;LOC100130557;NFYC;NFYC	NM_014223	TSS1500;TSS1500;TSS1500;Body;TSS1500;TSS1500	N_Shore
0.32	0.57	1	CRYZ;CRYZ;TYW3;CRYZ;TYW3;CRYZ;TYW3	NM_001130042	TSS1500;TSS1500;Body;TSS1500;Body;TSS1500;Body
0.32	1.78	19	ZNF264	NM_003417	Body	S_Shore
0.32	12.47	7	HDAC9;HDAC9;HDAC9;HDAC9;HDAC9;HDAC9;HDAC9	NM_014707	TSS1500;1stExon;1stExon;5'UTR;TSS1500;5'UTR;TSS1500
0.32	1.41	3	HYAL2;HYAL2	NM_033158	5'UTR;TSS1500	Island
0.32	1.16	1		NM_001199723		S_Shore
0.32	0.90	14	KLHL33	NM_001109997	5'UTR	Island
0.32	0.18	18	MBP;MBP	NM_001025100	TSS200;TSS200	Island
0.32	0.87	12	ACCN2;ACCN2	NM_020039	5'UTR;5'UTR	S_Shore
0.32	0.60	4	ZAR1	NM_175619	1stExon	Island
0.32	1.29	6	PRRT1	NM_030651	3'UTR	Island
0.32	0.93	3	PDE12	NM_177966	TSS1500	N_Shore
0.32	0.41	15	STRA6;STRA6;STRA6;STRA6;STRA6;STRA6	NM_001199042	5'UTR;5'UTR;5'UTR;1stExon;5'UTR;5'UTR
0.32	1.63	3	MIR564;TMEM42	NM_144638	TSS1500;TSS1500	Island
0.32	0.79	5	ZFP62	NM_152283	TSS1500	Island
0.32	0.13	1	MEX3A	NM_001093725	Body	Island
0.32	1.63	12	WNT10B	NM_003394	Body	N_Shore
0.32	1.78	5	NDFIP1	NM_030571	TSS1500	N_Shore
0.32	0.91	22	MAP3K7IP1;MAP3K7IP1	NM_006116	Body;Body
0.32	1.14	11	C11orf93;C11orf92	NM_001136105	TSS1500;5'UTR	Island
0.32	0.82	7	HOXA4	NM_002141	TSS1500	S_Shore
0.32	1.50	2	SULT1C4	NM_006588	TSS200
0.32	0.27	1	DNALI1	NM_003462	1stExon	Island
0.32	1.05	17	TSR1;TSR1;SGSM2;SGSM2	NM_018128	1stExon;5'UTR;TSS1500;TSS1500	Island
0.32	1.01	6	ME1	NM_002395	TSS1500	S_Shore
0.32	0.71	4	LRBA;MAB21L2;MAB21L2	NM_006439	Body;1stExon;5'UTR	N_Shore
0.32	1.18	4		NM_145715		N_Shore
0.32	1.10	12	KLHDC5	NM_020782	TSS1500	N_Shore
0.32	0.51	8	BAALC;BAALC;C8orf56	NM_024812	Body;Body;TSS1500	S_Shore
0.32	0.76	16	PRSS36	NM_173502	Body	S_Shore
0.32	1.12	11		NM_021034
0.32	0.51	8	C8orf56;BAALC;BAALC	NM_024812	TSS200;Body;Body	S_Shore
0.32	1.12	1	C1orf200;PIK3CD	NM_005026	Body;5'UTR	Island
0.32	1.09	1	LSM10	NM_032881	TSS1500	S_Shore
0.32	0.23	14	PLEK2	NM_016445	TSS1500	Island
0.32	0.89	19	LYPD3	NM_014400	1stExon	S_Shore
0.32	0.11	10	RNLS;RNLS	NM_001031709	Body;Body	Island
0.32	1.21	6	TRIM26	NM_003449	5'UTR
0.32	1.67	17	ABHD15	NM_198147	1stExon	Island
0.32	12.32	15	C2CD4A	NM_207322	5'UTR	N_Shore
0.32	0.41	15	STRA6;STRA6;STRA6;STRA6;STRA6	NM_001199042	5'UTR;5'UTR;5'UTR;5'UTR;5'UTR
0.32	1.29	9	TTLL11;TTLL11	NM_194252	Body;Body	N_Shore
0.32	2.01	X	TSPYL2	NM_022117	3'UTR	Island
0.32	1.05	3	TERC	NM_032487	TSS1500	S_Shore
0.32	1.11	X	BCOR;BCOR	NM_017745	5'UTR;5'UTR	Island
0.32	1.44	19		NM_020695		Island
0.32	3.14	2	C2orf27A	NM_013310	5'UTR
0.32	0.05	11		NM_173587		S_Shore
0.32	0.92	19	NFIX	NM_002501	Body	Island
0.32	0.77	17	SCPEP1	NM_021626	Body	S_Shore
0.32	6.32	1	LAMC2;LAMC2;LAMC2;LAMC2	NM_018891	1stExon;5'UTR;5'UTR;1stExon
0.32	3.36	1	LAMC2;LAMC2;LAMC2;LAMC2	NM_005562	1stExon;5'UTR;5'UTR;1stExon
0.32	1.86	19	RABAC1	NM_006423	TSS1500	S_Shore
0.32	0.62	20	RASSF2	NM_014737	TSS1500	S_Shore
0.32	0.27	14	TGFB3	NM_003239	Body	N_Shelf
0.32	2.39	4	PITX2;PITX2	NM_153426	TSS200;TSS200	N_Shore
0.32	1.07	8	MTMR9	NM_015458	TSS1500	N_Shore
0.32	0.75	9	RNF208	NM_031297	TSS1500	Island
0.32	9.36	5	GDNF	NM_000514	5'UTR	Island
0.32	0.14	2	GALNT14	NM_024572	Body	N_Shore
0.32	0.11	10	RNLS;RNLS	NM_001031709	1stExon;1stExon	Island
0.32	0.08	8	PNMA2	NM_007257	5'UTR	N_Shore
0.32	0.65	12	C12orf75	NM_001145199	TSS1500	N_Shore
0.32	1.30	7	DUS4L	NM_006348	Body	S_Shelf
0.32	0.87	7	DUS4L	NM_001161520	Body	S_Shelf
0.32	0.85	1	KIAA0562;DFFB	NM_004402	TSS1500;Body	Island
0.32	1.06	15		NM_001190479		Island
0.32	1.57	2	ANKRD53;ANKRD53	NM_024933	3'UTR;Body
0.32	2.39	4		NM_153426		N_Shore
0.32	1.78	6	COL11A2;COL11A2;COL11A2;COL11A2;COL11A2;COL11A2;COL11A2;COL11A2	NM_001163771	5'UTR;5'UTR;1stExon;1stExon;5'UTR;1stExon;1stExon;5'UTR	Island
0.32	0.99	6	COL11A2;COL11A2;COL11A2;COL11A2;COL11A2;COL11A2;COL11A2;COL11A2	NM_080680	5'UTR;5'UTR;1stExon;1stExon;5'UTR;1stExon;1stExon;5'UTR	Island
0.32	2.54	6	TCF21	NM_003206	3'UTR	S_Shore
0.32	0.11	11	SLC15A3;SLC15A3	NM_016582	1stExon;Body	Island
0.32	0.29	9	KIAA1529	NM_020893	Body	Island
0.32	0.25	5	C1QTNF3;C1QTNF3	NM_181435	TSS200;TSS200
0.32	0.13	1	MEX3A	NM_001093725	Body	Island
0.32	0.86	1	EFHD2	NM_024329	TSS1500	N_Shore
0.32	1.50	22		NM_001207020		N_Shore
0.32	2.08	19	GPR108;GPR108	NM_001080452	Body;Body
0.32	0.29	17	C1QL1	NM_006688	TSS1500	Island
0.32	0.65	8	TNFRSF10A	NM_003844	Body	Island
0.32	0.10	15	MIR548H4;SPESP1;NOX5	NM_145658	Body;TSS1500;TSS1500	Island
0.32	0.74	7	FERD3L	NM_152898	1stExon	Island
0.32	0.29	17	C1QL1	NM_006688	TSS1500	N_Shore
0.32	1.00	19	INSL3	NM_005543	1stExon	Island
0.32	0.73	11	PATL1	NM_152716	Body	N_Shore
0.32	0.31	5	EBF1	NM_024007	Body	Island
0.32	1.13	3	RPL24	NM_000986	TSS1500	S_Shore
0.32	1.95	6	CCND3;CCND3;CCND3;CCND3	NM_001760	Body;Body;5'UTR;Body	N_Shore
0.32	1.18	1	TNFRSF25;TNFRSF25;TNFRSF25;TNFRSF25;TNFRSF25;TNFRSF25	NM_001039664	Body;Body;Body;Body;Body;Body	Island
0.32	0.81	1	TNFRSF25;TNFRSF25;TNFRSF25;TNFRSF25;TNFRSF25;TNFRSF25	NM_148965	Body;Body;Body;Body;Body;Body	Island
0.32	0.82	7	HOXA4	NM_002141	TSS1500	S_Shore
0.32	0.85	11	MRGPRF;MRGPRF	NM_001098515	TSS1500;TSS1500	S_Shelf
0.32	0.40	11	MRGPRF;MRGPRF	NM_145015	TSS1500;TSS1500	S_Shelf
0.32	0.06	20	SLC17A9	NM_022082	TSS200	Island
0.32	0.36	13	F10	NM_000504	Body	Island
0.32	0.08	12	KRT83	NM_002282	1stExon	Island
0.32	1.71	19	HAS1	NM_001523	Body	Island
0.32	0.34	10	HHEX	NM_002729	Body	S_Shore
0.32	0.57	17	AXIN2	NM_004655	Body
0.32	2.13	7	BAIAP2L1	NM_018842	Body	N_Shore
0.32	2.92	22	SELM	NM_080430	Body	N_Shore
0.31	3.51	11	ALX4	NM_021926	TSS1500	S_Shore
0.31	0.56	12	CTDSP2	NM_005730	TSS1500	S_Shore
0.31	2.10	9	NR4A3;NR4A3;NR4A3	NM_173200	5'UTR;5'UTR;5'UTR	Island
0.31	0.92	5	PCDHGA4;PCDHGA6;PCDHGA1;PCDHGA5;PCDHGB1;PCDHGB4;PCDHGA3;PCDHGA8;PCDHGA2;PCDHGA8;PCDHGA7;PCDHGB2;PCDHGA8;PCDHGA8;PCDHGB3	NM_032088	Body;Body;Body;Body;Body;Body;Body;5'UTR;Body;1stExon;Body;Body;5'UTR;1stExon;Body	N_Shore
0.31	0.79	7	POLD2;POLD2	NM_006230	TSS1500;TSS1500	S_Shore
0.31	0.68	X	TMLHE	NM_018196	TSS1500	S_Shore
0.31	0.31	7		NM_000474		Island
0.31	1.24	2	C2orf61;C2orf61	NM_173649	TSS200;TSS200
0.31	0.47	16		NM_001451		N_Shore
0.31	1.49	10		NM_001005463		Island
0.31	1.18	2	PAX8;PAX8;PAX8;PAX8;PAX8;LOC440839	NM_003466	Body;Body;Body;Body;Body;Body	Island
0.31	0.80	8	EBF2	NM_022659	Body	Island
0.31	2.34	6	GRIK2;GRIK2;GRIK2	NM_175768	TSS200;TSS200;TSS200	Island
0.31	1.44	6	GRIK2;GRIK2;GRIK2	NM_021956	TSS200;TSS200;TSS200	Island
0.31	0.71	5	LOC100268168;LOC100268168;RPL26L1	NM_016093	Body;Body;TSS1500	Island
0.31	1.08	22	ATXN10;ATXN10	NM_013236	TSS1500;TSS1500	N_Shore
0.31	1.02	8	CRH	NM_000756	5'UTR	S_Shore
0.31	1.49	10		NM_001005463		Island
0.31	0.11	17	XAF1;XAF1	NM_017523	TSS1500;TSS1500
0.31	1.70	22	ELFN2	NM_052906	TSS1500	S_Shore
0.31	0.09	8	CTHRC1	NM_138455	TSS200	Island
0.31	0.37	4	PRDM8	NM_020226	5'UTR	S_Shore
0.31	1.02	12	KRT7	NM_005556	TSS1500	N_Shore
0.31	1.21	20	RRBP1;RRBP1	NM_001042576	TSS1500;TSS1500	S_Shore
0.31	1.08	5	SHROOM1	NM_133456	Body	Island
0.31	9.84	5	CXCL14	NM_004887	TSS200	S_Shore
0.31	0.86	3	RAF1	NM_002880	5'UTR	N_Shelf
0.31	1.04	11		NM_153201		S_Shore
0.31	1.32	4		NM_001141936		Island
0.31	1.41	1	C1orf101;C1orf101	NM_173807	Body;Body	Island
0.31	0.07	15	BNC1	NM_001717	TSS1500	Island
0.31	1.98	17	SLC25A39;SLC25A39	NM_016016	TSS1500;TSS1500	Island
0.31	1.32	19	ICAM5	NM_003259	Body	Island
0.31	1.16	6	VPS52;RPS18	NM_022551	TSS1500;Body	S_Shore
0.31	0.05	9	KIF12	NM_138424	5'UTR	Island
0.31	0.56	8	C8orf85	NM_001025357	TSS200	N_Shore
0.31	1.29	6	HLA-DQB1	NM_002123	Body	S_Shore
0.31	1.14	17	FNDC8;RAD51L3;RAD51L3;RAD51L3	NM_002878	TSS1500;TSS1500;TSS1500;TSS1500	S_Shore
0.31	0.47	17	FNDC8;RAD51L3;RAD51L3;RAD51L3	NM_133629	TSS1500;TSS1500;TSS1500;TSS1500	S_Shore
0.31	0.31	17	FNDC8;RAD51L3;RAD51L3;RAD51L3	NM_001142571	TSS1500;TSS1500;TSS1500;TSS1500	S_Shore
0.31	2.13	7	BAIAP2L1	NM_018842	Body	N_Shore
0.31	2.01	17	LOC404266;LOC404266;LOC404266;HOXB5;LOC404266;LOC404266	NM_002147	Body;Body;Body;TSS1500;TSS1500;Body	N_Shore
0.31	0.51	14	C14orf23;C14orf23	NM_005249	Body;Body	N_Shore
0.31	0.76	12	DYRK2;DYRK2	NM_006482	TSS1500;TSS1500	N_Shore
0.31	0.66	19	ANO8	NM_020959	Body	Island
0.31	0.85	2	SH3BP4	NM_014521	TSS1500	N_Shore
0.31	2.08	19	COX7A1	NM_001864	Body	Island
0.31	0.88	1		NM_032348
0.31	0.96	2	GDF7	NM_182828	Body	Island
0.31	0.71	16	KIAA0895L;EXOC3L	NM_001040715	TSS1500;Body	Island
0.31	1.10	13	DLEU7	NM_198989	TSS200	Island
0.31	1.33	11	RCN1	NM_002901	TSS1500	N_Shore
0.31	1.36	1	TFAP2E	NM_178548	Body	Island
0.31	0.05	11	MARK2;MARK2;MARK2;MARK2;MARK2	NM_173587	3'UTR;3'UTR;3'UTR;3'UTR;3'UTR	N_Shore
0.31	0.21	19	HKR1	NM_181786	5'UTR	S_Shore
0.31	1.39	11	CLP1;CLP1	NM_006831	TSS1500;TSS1500	N_Shore
0.31	0.33	7	HOXA5	NM_019102	TSS1500	Island
0.31	1.31	2	CHRND	NM_000751	1stExon	S_Shore
0.31	1.79	8	ENTPD4;ENTPD4	NM_004901	5'UTR;5'UTR	N_Shelf
0.31	0.46	17	UNK	NM_001080419	TSS1500	N_Shore
0.31	0.66	19	ANO8	NM_020959	Body	Island
0.31	0.60	14	ADSSL1;ADSSL1	NM_006427	3'UTR;3'UTR
0.31	0.13	11	MTL5;MTL5	NM_001039656	Body;Body	Island
0.31	0.11	11	MTL5;MTL5	NM_004923	Body;Body	Island
0.31	0.69	10	SYT15;SYT15	NM_181519	TSS1500;TSS1500	Island
0.31	1.58	7		NM_177455		Island
0.31	5.47	14	C14orf50	NM_172365	Body	Island
0.31	1.11	8	MSC	NM_005098	3'UTR	Island
0.31	1.70	2		NM_013335		Island
0.31	0.22	5	PCDHGA4;PCDHGA6;PCDHGB6;PCDHGA9;PCDHGA1;PCDHGA8;PCDHGA5;PCDHGB1;PCDHGB4;PCDHGA3;PCDHGA2;PCDHGA7;PCDHGB2;PCDHGB5;PCDHGB6;PCDHGB3	NM_032100	Body;Body;TSS200;Body;Body;Body;Body;Body;Body;Body;Body;Body;Body;Body;TSS200;Body	Island
0.31	1.11	16	FAM38A	NM_001142864	TSS1500	Island
0.31	1.06	15		NM_001190479		Island
0.31	0.38	9	EXOSC2	NM_014285	TSS1500	N_Shore
0.31	0.75	10	ITIH5;ITIH5	NM_001001851	TSS1500;TSS1500
0.31	0.23	1	TCEA3;TCEA3	NM_003196	1stExon;5'UTR	Island
0.31	0.25	2	DLX1;DLX1	NM_178120	3'UTR;3'UTR	S_Shore
0.31	0.60	14	ADSSL1;ADSSL1	NM_006427	Body;Body
0.31	1.26	20	LIME1	NM_017806	Body	Island
0.31	0.09	14	COCH;COCH	NM_004086	Body;Body	S_Shore
0.31	0.35	20	TNFRSF6B;TNFRSF6B	NM_003823	Body;1stExon	Island
0.31	2.10	9	NR4A3;NR4A3;NR4A3;NR4A3	NM_173200	Body;Body;Body;Body	Island
0.31	1.64	6	PTP4A1	NM_003463	TSS1500	N_Shore
0.31	0.25	2	MAP1D	NM_178120	Body	Island
0.31	2.39	4		NM_153426		S_Shelf
0.31	1.66	14	ASPG	NM_001080464	Body	S_Shelf
0.31	1.18	2	PAX8;PAX8;PAX8;PAX8;PAX8;LOC440839	NM_003466	Body;Body;Body;Body;Body;Body	Island
0.31	0.69	5	PCDHGA4;PCDHGA2;PCDHGB2;PCDHGA5;PCDHGA1;PCDHGB1;PCDHGA5;PCDHGA3	NM_032054	Body;Body;Body;TSS200;Body;Body;TSS200;Body	N_Shore
0.31	0.76	6	GTF2H4	NM_001517	Body	S_Shore
0.31	0.11	19	PBX4	NM_025245	Body	N_Shore
0.31	3.65	16	HAS3;HAS3	NM_005329	5'UTR;TSS200	Island
0.31	0.71	5	LOC100268168;LOC100268168;RPL26L1	NM_016093	Body;Body;TSS1500	Island
0.31	1.26	20	LIME1	NM_017806	Body	Island
0.31	0.70	15		NM_001150		S_Shelf
0.31	1.07	1	AKR7A3	NM_012067	1stExon	Island
0.31	1.60	3		NM_005414		N_Shore
0.31	0.21	2	IQCA1	NM_024726	1stExon	N_Shore
0.31	2.01	17	LOC404266;LOC404266;LOC404266;LOC404266;HOXB6;LOC404266	NM_002147	Body;Body;Body;Body;3'UTR;Body	N_Shore
0.31	0.89	15	ISL2	NM_145805	Body	Island
0.31	1.43	20	COMMD7;COMMD7	NM_053041	TSS1500;TSS1500	S_Shore
0.31	0.92	17	FN3KRP	NM_024619	TSS1500	N_Shore
0.31	1.30	X	ARSD;ARSD	NM_001669	TSS200;TSS200	S_Shore
0.31	0.38	6	MDC1	NM_014641	TSS1500	S_Shore
0.31	0.15	20	CDC25B;CDC25B;CDC25B	NM_021873	Body;Body;Body	S_Shelf
0.31	2.76	10	PLAU;C10orf55;PLAU	NM_001145031	TSS1500;3'UTR;TSS1500	N_Shore
0.31	2.65	10	PLAU;C10orf55;PLAU	NM_002658	TSS1500;3'UTR;TSS1500	N_Shore
0.31	1.61	8	ANK1;ANK1;ANK1;ANK1;ANK1	NM_000037	Body;Body;Body;Body;Body	Island
0.31	0.58	12	NDUFA4L2	NM_020142	Body	Island
0.31	0.99	22	GP1BB;SEPT5	NM_000407	TSS200;3'UTR	Island
0.31	1.27	17	CPSF4L	NM_001129885	TSS1500
0.31	3.01	1	CITED4;CITED4	NM_133467	3'UTR;1stExon	N_Shore
0.31	1.06	4	OCIAD2;OCIAD2;OCIAD2;OCIAD2	NM_001014446	1stExon;1stExon;5'UTR;5'UTR	Island
0.31	1.24	2	C2orf61;C2orf61	NM_173649	Body;Body
0.31	1.77	11	GRAMD1B	NM_020716	TSS1500
0.31	4.26	5	GPX3	NM_002084	TSS200	N_Shore
0.31	0.69	7	CPA5;CPA5;CPA5	NM_001127442	Body;Body;Body
0.31	0.83	11	ACAT1	NM_000019	TSS1500	Island
0.31	0.71	2		NM_173651		Island
0.31	1.00	19	INSL3	NM_005543	Body	Island
0.31	22.75	4	LIMCH1;LIMCH1;LIMCH1	NM_014988	TSS1500;TSS1500;TSS1500	N_Shore
0.31	1.58	3	ST3GAL6	NM_006100	5'UTR	S_Shore
0.31	0.30	15	SMAD3	NM_005902	TSS1500	N_Shore
0.31	0.69	5	PCDHGA4;PCDHGA2;PCDHGA5;PCDHGB2;PCDHGA1;PCDHGB1;PCDHGA3;PCDHGA5	NM_032054	Body;Body;1stExon;Body;Body;Body;Body;1stExon	Island
0.31	0.62	1		NM_017891
0.31	1.03	9	TTC16	NM_144965	Body	Island
0.31	0.41	15	STRA6;STRA6;STRA6;STRA6;STRA6	NM_001199042	5'UTR;5'UTR;5'UTR;5'UTR;5'UTR
0.31	4.29	1	NFIA;NFIA;NFIA;NFIA	NM_001134673	Body;Body;Body;Body	S_Shore
0.31	0.49	1	NFIA;NFIA;NFIA;NFIA	NM_005595	Body;Body;Body;Body	S_Shore
0.31	0.91	2		NM_207002		Island
0.31	0.36	2		NM_138621		Island
0.31	0.67	5	PCDHGA4;PCDHGA11;PCDHGA11;PCDHGA9;PCDHGA1;PCDHGB1;PCDHGB6;PCDHGA12;PCDHGB3;PCDHGB7;PCDHGA6;PCDHGA8;PCDHGA10;PCDHGA12;PCDHGA5;PCDHGB4;PCDHGA3;PCDHGA2;PCDHGA7;PCDHGB2;PCDHGB5	NM_032094	Body;Body;Body;Body;Body;Body;Body;1stExon;Body;Body;Body;Body;Body;1stExon;Body;Body;Body;Body;Body;Body;Body	Island
0.31	1.62	1	WDR47;WDR47;WDR47	NM_014969	TSS1500;TSS1500;TSS1500	S_Shore
0.31	0.84	8	TRAPPC9;TRAPPC9	NM_031466	TSS1500;TSS200	S_Shore
0.31	0.06	20	SLC17A9	NM_022082	TSS200	Island
0.31	0.69	1	LOC100128071;LOC100128071;TSSK3	NM_001167676	1stExon;5'UTR;TSS200	Island
0.31	0.10	4	HTRA3	NM_053044	TSS1500	N_Shore
0.31	4.35	12	WDR66	NM_144668	TSS200	Island
0.31	1.42	11	FEZ1;FEZ1	NM_005103	5'UTR;5'UTR	N_Shore
0.31	0.67	20	DTD1	NM_080820	TSS1500	N_Shore
0.31	1.28	13	MCF2L;MCF2L	NM_024979	Body;Body	N_Shore
0.31	0.90	19	UPF1	NM_002911	Body	S_Shelf
0.31	0.80	7	CPA2	NM_001869	Body
0.31	0.06	15	RGMA;RGMA	NM_020211	TSS1500;TSS1500	Island
0.31	29.45	1		NM_001097611		Island
0.31	0.48	1	C1orf213;C1orf213;C1orf213;ZNF436	NM_001077195	3'UTR;Body;1stExon;TSS1500	S_Shore
0.31	1.44	19		NM_020695		Island
0.31	1.07	8	MTMR9	NM_015458	TSS1500	N_Shore
0.31	0.42	3	EPHB3	NM_004443	Body	N_Shelf
0.31	0.85	17	TCAP;STARD3;STARD3;STARD3	NM_003673	TSS1500;3'UTR;3'UTR;3'UTR	N_Shelf
0.31	2.40	11	LTBP3;LTBP3;LTBP3	NM_021070	TSS1500;TSS1500;TSS1500	S_Shore
0.31	0.86	10	MGMT	NM_002412	TSS1500	Island
0.31	1.01	5	UBLCP1	NM_145049	TSS1500	N_Shore
0.31	2.05	12	CLSTN3;RBP5	NM_031491	TSS1500;TSS1500
0.31	0.26	5	MARVELD2;MARVELD2	NM_001038603	5'UTR;5'UTR	Island
0.31	0.19	1	TBX15	NM_152380	5'UTR	S_Shore
0.31	1.65	11	ARNTL;ARNTL;ARNTL	NM_001030273	5'UTR;5'UTR;5'UTR	Island
0.31	1.29	17	NXPH3	NM_007225	Body	S_Shore
0.31	0.09	7	SND1	NM_022143	Body	S_Shore
0.31	2.03	20	TGM2;TGM2	NM_004613	TSS200;TSS200	Island
0.31	1.64	20	TGM2;TGM2	NM_198951	TSS200;TSS200	Island
0.31	0.92	4	NKX6-1	NM_006168	Body	N_Shore
0.31	1.21	6	RING1	NM_002931	Body	N_Shore
0.31	1.30	1	APH1A;APH1A	NM_016022	TSS1500;TSS1500	S_Shore
0.31	1.23	1	APH1A;APH1A	NM_001077628	TSS1500;TSS1500	S_Shore
0.31	1.13	20		NM_003279		Island
0.31	2.17	17	GAA;GAA;GAA	NM_000152	Body;Body;Body	Island
0.31	1.23	6	RDBP;SKIV2L;MIR1236	NM_006929	Body;TSS1500;TSS1500	N_Shore
0.31	1.10	17	ABR;ABR	NM_021962	5'UTR;TSS1500	S_Shore
0.31	0.84	7	FZD1;FZD1	NM_003505	1stExon;3'UTR	Island
0.31	0.88	1	MXRA8	NM_032348	Body	Island
0.31	0.89	7	MCM7;MCM7;MIR25	NM_006833	Body;Body;TSS200
0.31	1.04	7	SCRN1;SCRN1;SCRN1;SCRN1	NM_001145513	TSS1500;TSS200;Body;TSS1500	Island
0.31	1.75	17	LGALS3BP	NM_005567	TSS1500
0.31	0.35	20	TNFRSF6B;TNFRSF6B	NM_003823	5'UTR;TSS200	N_Shore
0.31	1.42	21		NM_006988		S_Shore
0.31	1.44	19	KLF16	NM_020695	Body	Island
0.31	1.75	17	LGALS3BP	NM_005567	TSS1500
0.31	1.02	7	SCRN1;SCRN1;SCRN1;SCRN1	NM_014766	5'UTR;Body;5'UTR;5'UTR	N_Shore
0.31	0.95	6	NKAPL	NM_001007531	1stExon	Island
0.30	0.29	X	RAB33A	NM_004794	TSS1500	N_Shore
0.30	11.87	1	SYPL2	NM_001040709	Body	S_Shore
0.30	0.09	16	SMPD3	NM_018667	5'UTR	Island
0.30	1.04	7	SCRN1;SCRN1;SCRN1;SCRN1	NM_001145513	TSS1500;TSS200;Body;TSS1500	Island
0.30	1.07	1	RPS6KC1;RPS6KC1	NM_012424	TSS200;TSS200	N_Shore
0.30	0.58	2		NM_007046		S_Shelf
0.30	1.08	5	SHROOM1	NM_133456	Body	Island
0.30	2.72	16	FBXL19;ORAI3	NM_152288	3'UTR;TSS1500	Island
0.30	1.00	5	PHF15	NM_015288	5'UTR	S_Shelf
0.30	1.22	1	TTC24	NM_001105669	TSS200
0.30	0.73	10	MKX	NM_173576	5'UTR	Island
0.30	2.29	3		NM_003392		S_Shore
0.30	1.20	X	PRKX	NM_005044	TSS1500	S_Shore
0.30	1.03	1	NES	NM_006617	1stExon	Island
0.30	0.40	17	TMEM88	NM_203411	TSS200	N_Shore
0.30	0.85	1	KIAA0562;DFFB	NM_004402	TSS1500;Body	Island
0.30	0.61	5	PCDHGB4;PCDHGA4;PCDHGA6;PCDHGA1;PCDHGA5;PCDHGB1;PCDHGA3;PCDHGA2;PCDHGA7;PCDHGB2;PCDHGB4;PCDHGB3	NM_032098	1stExon;Body;Body;Body;Body;Body;Body;Body;Body;Body;1stExon;Body	Island
0.30	1.40	9	NELF;NELF;NELF;NELF	NM_015537	Body;Body;Body;Body	N_Shore
0.30	1.12	2		NM_080671		S_Shelf
0.30	1.77	11	GRAMD1B	NM_020716	TSS200
0.30	0.46	11		NM_003641		Island
0.30	0.95	2	ATOH8	NM_032827	TSS1500	Island
0.30	1.06	8	OSR2;OSR2	NM_053001	5'UTR;5'UTR	Island
0.30	2.37	7	TMEM120A	NM_031925	TSS1500	S_Shore
0.30	1.43	1	KIF17;KIF17	NM_020816	1stExon;1stExon	Island
0.30	2.60	11	CPT1A;CPT1A	NM_001031847	TSS1500;TSS1500	N_Shore
0.30	9.48	17	NTN1	NM_004822	Body	Island
0.30	1.25	16	SPATA2L	NM_152339	TSS1500	Island
0.30	0.31	17	RAPGEFL1	NM_016339	TSS200	Island
0.30	1.16	5	PRDM6	NM_001136239	Body	N_Shore
0.30	0.26	17	BAHCC1	NM_001080519	Body	Island
0.30	0.69	18	TTC39C;TTC39C	NM_153211	5'UTR;1stExon
0.30	1.18	1	TNFRSF25;TNFRSF25;TNFRSF25;TNFRSF25;TNFRSF25	NM_001039664	3'UTR;3'UTR;3'UTR;3'UTR;3'UTR	Island
0.30	0.81	1	TNFRSF25;TNFRSF25;TNFRSF25;TNFRSF25;TNFRSF25	NM_148965	3'UTR;3'UTR;3'UTR;3'UTR;3'UTR	Island
0.30	10.14	17	KRT12	NM_000223	Body	Island
0.30	1.39	22	PLXNB2	NM_012401	5'UTR	Island
0.30	1.59	3	HDAC11;HDAC11	NM_024827	TSS1500;TSS1500	Island
0.30	0.67	5	PCDHGA4;PCDHGA11;PCDHGA11;PCDHGA9;PCDHGA1;PCDHGB1;PCDHGB6;PCDHGA12;PCDHGB3;PCDHGB7;PCDHGA6;PCDHGA8;PCDHGA10;PCDHGA5;PCDHGB4;PCDHGA3;PCDHGA2;PCDHGA12;PCDHGB2;PCDHGA7;PCDHGB5	NM_032094	Body;Body;Body;Body;Body;Body;Body;TSS200;Body;Body;Body;Body;Body;Body;Body;Body;Body;TSS200;Body;Body;Body	N_Shore
0.30	0.97	8	FAM83H	NM_198488	Body	Island
0.30	0.61	21	SIM2;SIM2	NM_005069	Body;Body	Island
0.30	1.24	1	NGF	NM_002506	TSS1500	S_Shore
0.30	6.90	15	ALPK3	NM_020778	1stExon	S_Shore
0.30	0.69	9	JAK2	NM_004972	TSS1500	N_Shore
0.30	1.02	12	KRT7	NM_005556	TSS200	Island
0.30	1.36	17	MAPK7;MAPK7;MAPK7;MAPK7	NM_139033	TSS1500;TSS1500;TSS1500;TSS1500	N_Shore
0.30	0.82	8	VDAC3;VDAC3	NM_005662	TSS1500;TSS1500	N_Shore
0.30	1.50	5	PPP2R2B;PPP2R2B;PPP2R2B;PPP2R2B;PPP2R2B;PPP2R2B;PPP2R2B	NM_004576	Body;Body;Body;5'UTR;Body;Body;Body	N_Shore
0.30	1.30	19		NM_000453		N_Shelf
0.30	1.12	19	POU2F2	NM_001207026	Body	N_Shelf
0.30	0.05	16	CDT1	NM_030928	TSS1500	N_Shore
0.30	0.40	16	TCF25	NM_002386	Body	N_Shore
0.30	0.88	2	TMEM37	NM_183240	Body	Island
0.30	0.67	5	PCDHGA4;PCDHGA11;PCDHGA11;PCDHGA9;PCDHGA1;PCDHGB1;PCDHGB6;PCDHGA12;PCDHGB3;PCDHGB7;PCDHGA6;PCDHGA8;PCDHGA10;PCDHGA12;PCDHGA5;PCDHGB4;PCDHGA3;PCDHGA2;PCDHGA7;PCDHGB2;PCDHGB5	NM_032094	Body;Body;Body;Body;Body;Body;Body;1stExon;Body;Body;Body;Body;Body;1stExon;Body;Body;Body;Body;Body;Body;Body	Island
0.30	3.51	11	ALX4	NM_021926	TSS1500	S_Shore
0.30	0.80	8	EBF2	NM_022659	Body	Island
0.30	0.09	4	TLR2	NM_003264	TSS200	Island
0.30	1.04	15	SH3GL3;SH3GL3	NM_003027	TSS1500;TSS1500	N_Shore
0.30	0.30	X	SHROOM2	NM_001649	TSS1500	N_Shore
0.30	0.43	17	TMC8;TMC6	NM_007267	Body;TSS200	S_Shore
0.30	1.27	6	RNF39;RNF39	NM_021959	Body;Body	Island
0.30	1.10	X	GPRASP2;GPRASP2	NM_001004051	TSS1500;TSS1500	N_Shore
0.30	0.07	15	BNC1	NM_001717	TSS1500	S_Shore
0.30	2.54	6		NM_003206		Island
0.30	0.55	1	MAGOH	NM_002370	TSS1500	Island
0.30	0.33	1	LOC388588	NM_001163724	TSS1500	N_Shore
0.30	1.23	7	MDH2;STYXL1	NM_005918	Body;TSS1500	S_Shore
0.30	1.15	11	BBS1	NM_024649	TSS1500
0.30	0.31	3	ZNF662;ZNF662	NM_207404	TSS1500;TSS200	N_Shore
0.30	0.79	1	YTHDF2	NM_001173128	TSS1500	N_Shore
0.30	0.80	11	CEND1;SLC25A22	NM_016564	TSS1500;3'UTR	N_Shore
0.30	0.89	4	FAM193A	NM_003704	TSS200
0.30	0.80	5	PCDHGA4;PCDHGA12;PCDHGA11;PCDHGA11;PCDHGA9;PCDHGA1;PCDHGB1;PCDHGB6;PCDHGC3;PCDHGB3;PCDHGB7;PCDHGA6;PCDHGA8;PCDHGA10;PCDHGA5;PCDHGB4;PCDHGA3;PCDHGA2;PCDHGA7;PCDHGB2;PCDHGB5;PCDHGC3;PCDHGC3	NM_032402	Body;Body;Body;Body;Body;Body;Body;Body;1stExon;Body;Body;Body;Body;Body;Body;Body;Body;Body;Body;Body;Body;1stExon;Body	N_Shore
0.30	2.36	9	PHPT1;PHPT1	NM_014172	Body;Body	Island
0.30	2.09	6	TFAP2A;TFAP2A;TFAP2A	NM_001032280	Body;Body;Body	N_Shelf
0.30	0.89	19	SPINT2;SPINT2;SPINT2;SPINT2	NM_021102	5'UTR;1stExon;5'UTR;1stExon	Island
0.30	0.69	22	KLHDC7B	NM_138433	TSS1500	Island
0.30	0.37	4	PRDM8	NM_020226	5'UTR	Island
0.30	1.74	11	TSPAN4;TSPAN4;TSPAN4;TSPAN4;TSPAN4;TSPAN4;TSPAN4	NM_001025237	5'UTR;Body;Body;Body;Body;Body;Body	S_Shore
0.30	1.20	1	TOR3A	NM_022371	Body
0.30	0.62	15	TLE3;TLE3;TLE3	NM_005078	Body;Body;Body	N_Shore
0.30	1.05	3	TERC	NM_032487	TSS200	Island
0.30	1.49	10	EBF3	NM_001005463	Body	Island
0.30	0.55	21	CBS	NM_000071	5'UTR	Island
0.30	0.66	2	CYP1B1	NM_000104	TSS1500	S_Shore
0.30	0.48	19	COMP	NM_000095	Body	Island
0.30	0.71	22	CECR1;CECR1	NM_177405	TSS200;Body
0.30	0.73	10	MKX	NM_173576	5'UTR	Island
0.30	0.87	X	PDHA1	NM_000284	TSS1500	N_Shore
0.30	1.05	11	SNX19	NM_014758	TSS1500	S_Shore
0.30	1.22	16		NM_000418		N_Shelf
0.30	1.35	X	SYN1;SYN1	NM_006950	Body;Body	N_Shore
0.30	1.50	11	ESAM	NM_014312	Body	N_Shore
0.30	1.25	11		NM_001008778
0.30	2.41	19	LPPR2;LPPR2	NM_022737	Body;Body	Island
0.30	1.43	15	NEIL1;NEIL1	NM_024608	1stExon;5'UTR	N_Shore
0.30	1.37	19	LENG8	NM_198988	3'UTR	Island
0.30	0.70	17	CNTNAP1;CCR10	NM_016602	TSS1500;TSS200	N_Shore
0.30	1.14	2	SPEG	NM_005876	TSS200	Island
0.30	3.47	2	FHL2;FHL2;FHL2;FHL2	NM_201555	TSS200;TSS200;5'UTR;TSS200	Island
0.30	0.03	15	CHRNB4	NM_000750	Body	Island
0.30	1.43	19	TTYH1;TTYH1	NM_020659	TSS1500;TSS1500	N_Shore
0.30	1.09	16	CLDN6	NM_021195	TSS200	Island
0.30	1.67	X	XPNPEP2;XPNPEP2	NM_003399	1stExon;5'UTR
0.30	0.68	1	GMEB1;GMEB1	NM_006582	5'UTR;5'UTR
0.30	1.75	4	NR3C2;NR3C2	NM_000901	5'UTR;5'UTR	N_Shore
0.30	1.12	8	KIFC2	NM_003923	Body	Island
0.30	0.27	14	TGFB3	NM_003239	Body	N_Shore
0.30	0.58	17	DHX58	NM_024119	Body	Island
0.30	1.62	1	UBE2Q1	NM_017582	Body	N_Shore
0.30	2.21	1	FLJ42875	NM_199454	Body	Island
0.30	0.53	1	FLJ42875	NM_022114	Body	Island
0.30	0.78	16	GOT2	NM_002080	TSS1500	S_Shore
0.30	0.10	3	FBLN2;FBLN2	NM_001004019	TSS200;TSS200	Island
0.30	1.13	16	FUK	NM_145059	5'UTR
0.30	1.00	16		NM_032575		Island
0.30	0.06	20	SLC17A9;SLC17A9	NM_022082	1stExon;5'UTR	Island
0.30	0.80	2	DES;DES	NM_001927	1stExon;5'UTR	N_Shore
0.30	0.61	21	SIM2;SIM2	NM_005069	Body;Body	S_Shore
0.30	2.09	6	TFAP2A;TFAP2A;TFAP2A	NM_001032280	Body;Body;Body	N_Shore
0.30	1.28	10	CALY	NM_015722	5'UTR	S_Shore
0.30	1.29	2	EPHA4	NM_004438	Body	N_Shore
0.30	3.51	11	ALX4	NM_021926	Body	Island
0.30	1.08	17	RNF135;RNF135	NM_032322	TSS1500;TSS1500	N_Shore
0.30	0.92	9	ABL1;ABL1	NM_007313	5'UTR;1stExon	S_Shore
0.30	0.21	19	HKR1	NM_181786	TSS1500	Island
0.30	0.77	6	TUBB2B	NM_178012	TSS1500	Island
0.30	1.48	6	MYO6	NM_004999	5'UTR	S_Shore
0.30	0.56	12	HOXC4;HOXC5;HOXC6	NM_153693	5'UTR;Body;5'UTR	N_Shore
0.30	0.56	12	HOXC4;HOXC5;HOXC6	NM_153693	5'UTR;Body;5'UTR	Island
0.30	1.51	12	GALNT9	NM_001122636	Body	N_Shore
0.30	0.51	12	MTERFD3;MTERFD3	NM_001033050	5'UTR;5'UTR	N_Shore
0.30	0.63	16	DDX19B;DDX19B;DDX19B	NM_007242	TSS200;TSS200;TSS200
0.30	0.29	7	DNAH11;DNAH11	NM_003777	1stExon;5'UTR	Island
0.30	0.19	12	SOCS2	NM_003877	Body	Island
0.30	0.01	18	EMILIN2	NM_032048	Body	S_Shore
0.30	0.03	11	RAB38	NM_022337	TSS200	S_Shore
0.30	1.06	4	OCIAD2;OCIAD2	NM_001014446	TSS200;TSS200	Island
0.30	0.43	5	C5orf54	NM_022090	TSS1500	S_Shore
0.30	0.08	8	PNMA2	NM_007257	5'UTR	N_Shore
0.30	0.89	6		NM_018013		N_Shore
0.30	0.42	3	EPHB3	NM_004443	Body	S_Shore
0.30	1.60	6	SLC35B3;SLC35B3;SLC35B3	NM_015948	TSS1500;TSS1500;TSS1500	S_Shore
0.30	0.92	10		NM_001004298
0.30	1.23	18	HSBP1L1	NM_001136180	TSS200	Island
0.30	1.24	17	LOC100133991;LOC100133991;C17orf46	NM_152343	Body;TSS200;TSS200	Island
0.30	0.60	10	ECHDC3	NM_024693	TSS200	N_Shore
0.30	1.13	19	TLE6;TLE6	NM_024760	5'UTR;5'UTR	S_Shore
0.30	0.91	6	SPACA1	NM_030960	TSS200	Island
0.30	0.66	7	BLVRA	NM_000712	TSS200	Island
0.30	1.01	7	SKAP2	NM_003930	Body
0.30	1.89	22	SYNGR1;SYNGR1;SYNGR1	NM_145738	TSS1500;Body;Body
0.30	17.44	8	GPT	NM_005309	TSS1500	N_Shore
0.30	1.05	10	UPF2;UPF2	NM_080599	TSS1500;TSS1500	S_Shore
0.30	4.73	5	TGFBI	NM_000358	TSS1500	N_Shore
0.30	0.95	8		NM_001247996
0.30	1.14	11	SCT;SCT	NM_021920	5'UTR;1stExon	Island
0.30	0.24	1	PRRX1;PRRX1	NM_006902	Body;Body	S_Shelf
0.30	0.61	20	LAMA5	NM_005560	TSS1500	S_Shore
0.30	1.11	19	ZSCAN1	NM_182572	5'UTR	Island
0.30	0.87	17	BAIAP2;BAIAP2;BAIAP2;BAIAP2	NM_006340	Body;Body;Body;Body	S_Shore
0.30	0.77	17	BAIAP2;BAIAP2;BAIAP2;BAIAP2	NM_017450	Body;Body;Body;Body	S_Shore
0.30	0.19	17	BAIAP2;BAIAP2;BAIAP2;BAIAP2	NM_017451	Body;Body;Body;Body	S_Shore
0.30	0.64	11	TMEM109	NM_024092	5'UTR	S_Shelf
0.30	15.36	8	FAM84B	NM_174911	3'UTR	N_Shore
0.30	1.19	4	FAT4	NM_024582	1stExon	S_Shore
0.30	1.43	18	ONECUT2	NM_004852	1stExon	Island
0.30	1.06	3	BCL6;BCL6	NM_001130845	5'UTR;TSS1500	Island
0.30	0.86	5	RNU5E;RNU5D;ACOT12	NM_130767	Body;Body;TSS1500	Island
0.30	0.85	11	MRGPRF;MRGPRF	NM_001098515	TSS1500;TSS1500	S_Shelf
0.30	0.40	11	MRGPRF;MRGPRF	NM_145015	TSS1500;TSS1500	S_Shelf
0.30	2.11	7	PLXNA4;PLXNA4;PLXNA4	NM_001105543	5'UTR;5'UTR;5'UTR	N_Shore
0.30	1.68	7	PLXNA4;PLXNA4;PLXNA4	NM_020911	5'UTR;5'UTR;5'UTR	N_Shore
0.30	0.23	1		NM_022469
0.30	0.33	X	ARHGAP6;ARHGAP6	NM_013427	TSS1500;TSS1500	Island
0.30	0.27	21	CBR3	NM_001236	TSS1500	N_Shore
0.30	0.46	3	PPP2R3A	NM_002718	TSS1500	N_Shore
0.30	0.29	11		NM_152723
0.30	0.86	16	SLC12A4;SLC12A4;SLC12A4;SLC12A4;SLC12A4;LCAT	NM_000229	3'UTR;3'UTR;3'UTR;3'UTR;3'UTR;TSS1500
0.30	1.20	20	COL20A1	NM_020882	Body	Island
0.30	0.60	21	DOPEY2	NM_005128	5'UTR
0.30	0.08	19	FLT3LG	NM_001459	TSS1500
0.30	1.05	16	PPL	NM_002705	Body	Island
0.30	0.41	15	STRA6;STRA6;STRA6;STRA6;STRA6;STRA6	NM_001199042	5'UTR;5'UTR;1stExon;5'UTR;TSS200;5'UTR
0.30	1.27	8	MIR596	NM_014629	TSS200	S_Shore
0.30	0.96	2	GDF7	NM_182828	3'UTR	Island
0.30	0.23	17		NM_004732		N_Shore
0.30	0.29	21	JAM2	NM_021219	TSS1500	N_Shore
0.30	0.71	1	MOBKL2C;MOBKL2C	NM_145279	Body;5'UTR	S_Shore
0.30	0.59	2	KRTCAP3;KRTCAP3	NM_173853	1stExon;1stExon	Island
0.30	69.97	13	KCTD4;GTF2F2	NM_198404	5'UTR;Body
0.30	0.25	4		NM_021973		S_Shore
0.30	1.34	11	CARS;CARS;CARS;CARS	NM_001014437	Body;Body;5'UTR;Body
0.30	6.53	7		NM_001013398		S_Shelf
0.30	0.85	11	ADRBK1	NM_001619	Body
0.30	0.82	1	SRP9;SRP9	NM_001130440	TSS1500;TSS1500	N_Shore
0.30	0.78	1	SRP9;SRP9	NM_003133	TSS1500;TSS1500	N_Shore
0.30	0.46	11		NM_003641		Island
0.30	1.41	1	FOXD2	NM_004474	1stExon	Island
0.29	1.18	1		NM_001039664		Island
0.29	0.81	1		NM_148965		Island
0.29	1.81	13	TRPC4;TRPC4;TRPC4;TRPC4;TRPC4;TRPC4	NM_016179	5'UTR;5'UTR;5'UTR;5'UTR;5'UTR;5'UTR	N_Shore
0.29	1.95	15		NM_015079		S_Shelf
0.29	1.06	18		NM_171999		Island
0.29	1.32	11	HCCA2;LOC338651;DUSP8	NM_004420	Body;TSS1500;5'UTR	Island
0.29	2.30	19	PTH2	NM_178449	Body	Island
0.29	0.86	17	HIC1;HIC1	NM_006497	TSS1500;TSS1500	Island
0.29	1.52	X	TFE3	NM_006521	TSS1500	S_Shore
0.29	1.71	12	TSPAN31	NM_005981	TSS1500
0.29	0.78	1	PRKCZ	NM_002744	TSS200	Island
0.29	1.10	12	KLHDC5	NM_020782	TSS1500	N_Shore
0.29	1.01	20	PKIG;PKIG;PKIG	NM_181805	5'UTR;5'UTR;5'UTR	S_Shore
0.29	1.03	X	POU3F4	NM_000307	TSS200	N_Shore
0.29	0.88	22	RTDR1	NM_014433	TSS1500	S_Shore
0.29	0.21	16	ERN2	NM_033266	TSS200	S_Shore
0.29	0.67	5	PCDHGA4;PCDHGA11;PCDHGA11;PCDHGA9;PCDHGA1;PCDHGB1;PCDHGB6;PCDHGA12;PCDHGB3;PCDHGB7;PCDHGA6;PCDHGA8;PCDHGA10;PCDHGA12;PCDHGA5;PCDHGB4;PCDHGA3;PCDHGA2;PCDHGA7;PCDHGB2;PCDHGB5	NM_032094	Body;Body;Body;Body;Body;Body;Body;1stExon;Body;Body;Body;Body;Body;1stExon;Body;Body;Body;Body;Body;Body;Body	N_Shore
0.29	0.40	5	SLC1A3;SLC1A3	NM_004172	TSS200;TSS200
0.29	0.87	6	SF3B5	NM_031287	TSS1500	S_Shore
0.29	1.56	11		NM_006946		S_Shore
0.29	1.71	19	ADAMTSL5	NM_213604	Body	Island
0.29	2.40	11	LTBP3;LTBP3;LTBP3	NM_021070	Body;5'UTR;Body	N_Shore
0.29	0.76	6		NM_001453		Island
0.29	0.82	15	STARD5	NM_181900	TSS1500	S_Shore
0.29	1.37	X	ARX	NM_139058	Body	N_Shelf
0.29	1.36	1	TFAP2E	NM_178548	Body	Island
0.29	1.22	6		NM_016462		N_Shelf
0.29	1.17	6		NM_001165258		N_Shelf
0.29	0.65	11	MRPL23	NM_021134	TSS1500	N_Shore
0.29	0.59	2		NM_198482
0.29	0.19	12	SOCS2	NM_003877	Body	S_Shore
0.29	1.40	9	NELF;NELF;NELF;NELF	NM_015537	Body;Body;Body;Body	Island
0.29	2.40	20	JPH2;JPH2	NM_020433	Body;Body
0.29	1.25	20	JPH2;JPH2	NM_175913	Body;Body
0.29	0.83	10	ANKRD26	NM_014915	TSS1500	S_Shore
0.29	1.45	1		NM_001242659		Island
0.29	1.01	6	ME1;ME1	NM_002395	5'UTR;1stExon	Island
0.29	0.42	3	EPHB3	NM_004443	Body	Island
0.29	0.90	20	NNAT;BLCAP;NNAT;BLCAP;BLCAP;BLCAP;BLCAP	NM_005386	1stExon;5'UTR;1stExon;5'UTR;5'UTR;5'UTR;5'UTR	Island
0.29	1.78	6	RXRB	NM_001163771	Body	S_Shore
0.29	0.99	6	RXRB	NM_080680	Body	S_Shore
0.29	0.33	7	HOXA5	NM_019102	TSS1500	Island
0.29	4.35	6	FILIP1	NM_015687	TSS200
0.29	1.61	5	SQSTM1;SQSTM1	NM_003900	5'UTR;5'UTR	Island
0.29	1.16	1	EIF2C1	NM_012199	Body	S_Shelf
0.29	0.34	10	HHEX	NM_002729	Body	Island
0.29	1.98	17	CUEDC1	NM_017949	TSS1500
0.29	0.05	9	KIF12	NM_138424	TSS200	Island
0.29	0.25	5	ANKRD32	NM_032290	5'UTR	S_Shelf
0.29	1.83	6	ZC3H12D	NM_207360	5'UTR
0.29	0.19	15	ALDH1A3	NM_000693	TSS1500	N_Shore
0.29	0.06	17	BRCA1;NBR2;BRCA1;BRCA1;BRCA1;BRCA1	NM_007300	TSS1500;Body;TSS1500;TSS1500;TSS1500;TSS1500	Island
0.29	0.37	17	SH3D20	NM_174919	5'UTR	Island
0.29	1.54	19	YJEFN3	NM_198537	TSS200	Island
0.29	1.52	16	DPEP3;DPEP3;DPEP3;DPEP3	NM_022357	1stExon;5'UTR;5'UTR;1stExon	Island
0.29	2.62	6	SMPD2;PPIL6;PPIL6	NM_173672	Body;TSS1500;TSS1500	Island
0.29	11.64	1	F3	NM_001993	Body	N_Shore
0.29	0.54	1	LRRC52;LOC400794	NM_001005214	1stExon;Body
0.29	0.93	1	XKR8	NM_018053	TSS200	Island
0.29	1.43	12	ANKRD52	NM_173595	TSS1500	S_Shore
0.29	0.87	17	FN3K	NM_005993	Body	Island
0.29	1.73	1	TMEM57	NM_018202	Body	S_Shore
0.29	0.59	3	LHFPL4	NM_198560	TSS200	S_Shore
0.29	2.23	11		NM_001098169		Island
0.29	0.48	14	C14orf102;C14orf102	NM_017970	TSS1500;TSS1500	S_Shore
0.29	0.75	16	ZCCHC14	NM_015144	Body
0.29	2.11	13	DHRS12;DHRS12	NM_024705	TSS1500;TSS1500	S_Shore
0.29	0.26	17	BAHCC1	NM_001080519	Body	Island
0.29	0.74	19	DMPK;DMPK;DMPK;DMPK	NM_175875	Body;Body;Body;Body	Island
0.29	1.51	16	GRIN2A;GRIN2A;GRIN2A	NM_001134408	5'UTR;5'UTR;5'UTR	Island
0.29	0.59	3	GAP43;GAP43	NM_002045	Body;5'UTR
0.29	1.94	7		NM_001989		Island
0.29	2.21	1	FLJ42875	NM_199454	Body	Island
0.29	0.53	1	FLJ42875	NM_022114	Body	Island
0.29	1.19	19	GLTSCR1	NM_015711	TSS1500	N_Shore
0.29	0.39	7	HOXA3	NM_153631	5'UTR	N_Shelf
0.29	1.09	4	RASSF6;RASSF6	NM_201431	TSS200;TSS1500	S_Shore
0.29	1.27	4		NM_002448		Island
0.29	0.34	10	HHEX	NM_002729	Body	N_Shore
0.29	1.24	17	LOC100133991;LOC100133991;C17orf46	NM_152343	Body;Body;TSS200	Island
0.29	1.35	1	HLX	NM_021958	TSS1500	Island
0.29	1.50	2	SULT1C4;SULT1C4	NM_006588	5'UTR;1stExon
0.29	1.42	2	SPOPL	NM_001001664	TSS1500	N_Shore
0.29	1.37	19	LENG8	NM_198988	3'UTR	Island
0.29	0.59	3	LHFPL4	NM_198560	Body	Island
0.29	8.72	14		NM_016651		N_Shore
0.29	3.16	2	CYS1	NM_001037160	TSS1500	Island
0.29	0.82	19	EGLN2	NM_080732	TSS1500	N_Shore
0.29	0.25	5	CDO1	NM_001801	TSS1500	S_Shore
0.29	0.77	12	SLC6A15;SLC6A15;SLC6A15	NM_182767	TSS1500;TSS1500;TSS1500	S_Shore
0.29	0.09	12	SLC6A15;SLC6A15;SLC6A15	NM_018057	TSS1500;TSS1500;TSS1500	S_Shore
0.29	1.17	1	C1orf35	NM_024319	TSS1500	S_Shore
0.29	0.07	5		NM_016358		S_Shore
0.29	0.99	11	KDM2A;KDM2A	NM_012308	TSS1500;TSS1500	Island
0.29	0.93	14	SDCCAG1	NM_004713	TSS1500	S_Shore
0.29	1.78	19	ZNF264	NM_003417	TSS1500	N_Shore
0.29	0.92	11	MYOD1	NM_002478	1stExon	Island
0.29	0.25	12	LAG3	NM_002286	Body	Island
0.29	68.87	1	ANGPTL1;ANGPTL1;RALGPS2	NM_004673	1stExon;5'UTR;Body
0.29	2.20	6	HLA-C	NM_001243042	Body	N_Shore
0.29	1.16	14	PAX9	NM_006194	5'UTR	N_Shore
0.29	1.00	20	BMP7	NM_001719	1stExon	Island
0.29	0.46	9	PTPN3;PTPN3	NM_002829	TSS1500;TSS1500	N_Shore
0.29	2.41	1	TNFSF4;TNFSF4	NM_003326	5'UTR;1stExon
0.29	1.50	3	ACAP2	NM_012287	TSS1500	S_Shore
0.29	0.66	19	ANO8	NM_020959	Body	Island
0.29	2.03	20	TGM2;TGM2;TGM2;TGM2	NM_004613	5'UTR;1stExon;1stExon;5'UTR	Island
0.29	1.64	20	TGM2;TGM2;TGM2;TGM2	NM_198951	5'UTR;1stExon;1stExon;5'UTR	Island
0.29	1.02	7	CYP2W1	NM_017781	TSS200	N_Shore
0.29	1.27	4	MSX1	NM_002448	TSS1500	Island
0.29	0.86	8	SNTB1	NM_021021	TSS1500	S_Shore
0.29	2.60	11	CPT1A;CPT1A	NM_001031847	5'UTR;5'UTR	N_Shore
0.29	0.23	12	ALX1	NM_006982	TSS1500	N_Shore
0.29	0.61	21	SIM2;SIM2	NM_005069	Body;Body	Island
0.29	1.48	20	DNAJC5	NM_025219	TSS1500	Island
0.29	6.32	1	LAMC2;LAMC2	NM_018891	Body;Body
0.29	3.36	1	LAMC2;LAMC2	NM_005562	Body;Body
0.29	1.03	3	GHSR;GHSR	NM_004122	TSS1500;TSS1500	Island
0.29	1.25	1	GRRP1	NM_024869	5'UTR	N_Shore
0.29	2.17	17	GAA;GAA;GAA	NM_000152	Body;Body;Body	Island
0.29	1.71	16	KIAA1609	NM_020947	TSS1500	Island
0.29	1.30	11	HTR3A;HTR3A;HTR3A	NM_213621	Body;TSS1500;Body
0.29	0.83	5	F2R	NM_001992	TSS1500	Island
0.29	1.10	17	CLDN7	NM_001307	TSS200	Island
0.29	1.44	1	BEST4	NM_153274	TSS200	S_Shore
0.29	0.04	10	C10orf116	NM_006829	TSS200	Island
0.29	1.73	6	TAP1	NM_000593	Body	N_Shore
0.29	0.57	6	C6orf124	NM_001207008	Body	N_Shore
0.29	2.03	20	TGM2;TGM2	NM_004613	TSS200;TSS200	Island
0.29	1.64	20	TGM2;TGM2	NM_198951	TSS200;TSS200	Island
0.29	1.41	1	MGC12982	NM_004474	Body	Island
0.29	0.09	3	TIMP4;SYN2;SYN2	NM_003256	1stExon;Body;Body	Island
0.29	1.89	16	CACNA1H;CACNA1H	NM_021098	TSS1500;TSS1500	Island
0.29	0.18	5	STC2	NM_003714	TSS1500	Island
0.29	0.14	19	PTGER1	NM_000955	Body	Island
0.29	1.10	X		NM_004493		Island
0.29	1.86	X	FAM3A;FAM3A;FAM3A;FAM3A;FAM3A	NM_021806	TSS1500;TSS1500;TSS1500;TSS1500;TSS1500	Island
0.29	1.81	X	FAM3A;FAM3A;FAM3A;FAM3A;FAM3A	NM_001171134	TSS1500;TSS1500;TSS1500;TSS1500;TSS1500	Island
0.29	2.28	16		NM_001034841
0.29	1.12	5	SLC25A2	NM_031947	TSS200	Island
0.29	0.73	4	MAP9	NM_001039580	TSS1500	S_Shore
0.29	4.35	6	FILIP1	NM_015687	TSS200
0.29	0.90	8		NM_003068		Island
0.29	1.07	1	AKR7A3	NM_012067	TSS200	Island
0.29	0.86	7	DGKI	NM_004717	TSS1500	Island
0.29	1.51	9	ZNF79	NM_007135	TSS1500	N_Shore
0.29	0.86	6	RPS6KA2;RPS6KA2	NM_021135	TSS1500;Body	S_Shore
0.29	0.69	18	TTC39C	NM_153211	TSS200
0.29	1.57	2	ANKRD53;ANKRD53	NM_024933	Body;Body	Island
0.29	5.04	4	FAM198B;FAM198B;FAM198B	NM_016613	5'UTR;5'UTR;5'UTR
0.29	1.74	10	MORN4;MORN4	NM_178832	5'UTR;TSS1500	S_Shore
0.29	1.77	15	SNAP23;SNAP23	NM_003825	TSS1500;TSS1500	S_Shelf
0.29	1.27	6	RNF39;RNF39	NM_021959	Body;Body	Island
0.29	1.36	17		NM_007202		Island
0.29	0.94	14	SSTR1	NM_001049	3'UTR	Island
0.29	1.11	10	PAX2;PAX2;PAX2;PAX2;PAX2	NM_003990	Body;Body;Body;Body;Body	Island
0.29	1.17	2		NM_004891
0.29	1.88	17	CDK5R1	NM_003885	Body	Island
0.29	0.63	3	ACOX2	NM_003500	5'UTR
0.29	1.62	5	IQGAP2	NM_006633	Body	Island
0.29	1.16	4	SOD3	NM_003102	Body	Island
0.29	1.95	17	HDAC5;HDAC5	NM_001015053	5'UTR;5'UTR	N_Shore
0.29	1.51	8		NM_201589		N_Shelf
0.29	0.96	3	USP4;USP4	NM_003363	TSS1500;TSS1500	S_Shore
0.29	0.01	4	SPON2;SPON2	NM_012445	3'UTR;3'UTR	N_Shore
0.29	0.82	4	FGFRL1	NM_001004356	TSS1500	Island
0.29	0.57	17	AXIN2	NM_004655	5'UTR	N_Shore
0.29	0.96	19	FOSB;FOSB	NM_006732	Body;Body	Island
0.29	0.76	10	SFXN4	NM_213649	TSS1500	S_Shore
0.29	1.56	X	LRCH2	NM_020871	Body	N_Shelf
0.29	1.03	1	NES	NM_006617	1stExon	Island
0.29	2.34	6	GRIK2;GRIK2;GRIK2	NM_175768	TSS200;TSS200;TSS200	Island
0.29	1.44	6	GRIK2;GRIK2;GRIK2	NM_021956	TSS200;TSS200;TSS200	Island
0.29	1.58	2	SIX3	NM_005413	TSS1500	N_Shore
0.29	1.15	12	PRPH	NM_006262	Body	Island
0.29	1.45	6	PRDM13	NM_021620	TSS1500	N_Shore
0.29	0.25	7		NM_006735		N_Shore
0.29	0.57	12	NRIP2	NM_031474	1stExon
0.29	1.23	6	PHF1;PHF1;PHF1	NM_024165	TSS1500;TSS1500;TSS1500	N_Shore
0.29	1.45	2	LIMS2;GPR17;GPR17;LIMS2;LIMS2;GPR17;GPR17;LIMS2;LIMS2	NM_001161415	Body;TSS1500;TSS1500;Body;Body;TSS1500;TSS1500;Body;Body
0.29	1.26	14		NM_002863		S_Shelf
0.29	0.26	17	BAHCC1	NM_001080519	TSS1500	Island
0.29	0.04	10	C10orf116	NM_006829	TSS200	Island
0.29	1.16	10	PRLHR	NM_004248	TSS200	Island
0.29	0.83	2	LOC100302652;GPR75	NM_006794	TSS200;TSS200	Island
0.29	0.65	13	POSTN;POSTN;POSTN;POSTN	NM_006475	1stExon;1stExon;1stExon;1stExon
0.29	0.97	16	ESRP2	NM_024939	TSS200	Island
0.29	1.16	20	C20orf117;C20orf117	NM_199181	Body;TSS1500	N_Shore
0.29	0.22	7	HOXA6	NM_024014	TSS1500	S_Shore
0.29	0.29	17	C1QL1	NM_006688	TSS1500	Island
0.29	2.78	X	SYN1;SYN1	NM_003254	Body;Body	S_Shore
0.29	1.09	16	CLDN6	NM_021195	TSS1500	N_Shore
0.29	0.98	9	ERMP1	NM_024896	Body	N_Shore
0.29	3.37	8	CSGALNACT1;CSGALNACT1;CSGALNACT1	NM_001130518	TSS200;Body;5'UTR	Island
0.29	0.53	8	KBTBD11	NM_014867	5'UTR	S_Shore
0.29	0.87	X	SEPT6;SEPT6;SEPT6;SEPT6	NM_145802	TSS1500;TSS1500;TSS1500;TSS1500	N_Shore
0.29	2.41	1	TNFSF4;TNFSF4	NM_003326	5'UTR;1stExon
0.29	0.02	1		NM_078626		N_Shore
0.29	1.22	9	C9orf167	NM_017723	Body	Island
0.29	0.33	7	HOXA5	NM_019102	TSS1500	Island
0.29	0.17	18	CHST9	NM_031422	TSS1500	S_Shore
0.29	0.80	17	ADAP2	NM_018404	TSS200	N_Shore
0.29	0.99	22	GP1BB;SEPT5	NM_000407	TSS200;3'UTR	Island
0.29	0.87	X	DCAF12L2	NM_001013628	TSS200	Island
0.29	1.65	22	BIK	NM_001197	5'UTR	S_Shelf
0.29	0.19	8	FGF20	NM_019851	TSS1500	S_Shore
0.29	1.15	8	C8orf73	NM_001100878	TSS200	S_Shore
0.29	0.54	18	ZNF532	NM_018181	TSS1500	N_Shore
0.29	0.76	5	DOCK2	NM_004946	Body	Island
0.29	1.60	19	EPHX3;EPHX3	NM_024794	5'UTR;TSS200	N_Shore
0.29	1.80	10	PAPSS2;PAPSS2	NM_001015880	TSS1500;TSS1500	N_Shore
0.29	1.71	8	FAM110B	NM_147189	5'UTR	S_Shore
0.29	0.66	18	GNAL;GNAL;GNAL;GNAL;GNAL	NM_002071	5'UTR;5'UTR;1stExon;1stExon;Body	Island
0.29	2.31	14	LGMN;LGMN	NM_001008530	TSS1500;TSS1500
0.29	0.07	15	BNC1	NM_001717	TSS1500	Island
0.29	0.70	15	SNAPC5	NM_006049	TSS1500	S_Shore
0.29	0.33	7	HOXA5	NM_019102	Body	N_Shore
0.29	10.08	4	SCD5;SCD5	NM_001037582	Body;Body	N_Shore
0.29	2.47	4	SCD5;SCD5	NM_024906	Body;Body	N_Shore
0.29	0.92	4		NM_006168		Island
0.29	1.08	7	SH2B2	NM_020979	Body	N_Shore
0.29	1.62	9	C9orf106	NM_001012715	5'UTR	Island
0.29	1.32	10	C10orf53;C10orf53;C10orf53;C10orf53	NM_182554	5'UTR;5'UTR;1stExon;1stExon	Island
0.29	1.33	3		NM_003670		N_Shore
0.29	1.01	15	CSPG4	NM_001897	TSS1500
0.29	0.50	2	EML4;EML4	NM_019063	Body;Body	S_Shelf
0.29	0.80	19	SHKBP1;SPTBN4	NM_138392	TSS1500;3'UTR	N_Shore
0.28	1.40	4	HOPX;HOPX;HOPX;HOPX;HOPX;HOPX	NM_001145460	5'UTR;1stExon;1stExon;5'UTR;5'UTR;1stExon
0.28	1.15	12	PRPH	NM_006262	1stExon	Island
0.28	1.99	17		NM_001007533		N_Shelf
0.28	1.69	X	WDR45;WDR45;PRAF2	NM_007213	3'UTR;3'UTR;TSS1500	S_Shore
0.28	0.06	1	CRABP2	NM_001878	Body	N_Shore
0.28	1.33	19	SPTBN4;BLVRB	NM_020971	TSS1500;TSS1500	Island
0.28	0.51	5	ANKRD33B	NM_001164440	TSS1500	Island
0.28	3.07	10	HTRA1	NM_002775	TSS1500	Island
0.28	0.94	X	ANKRD58	NM_001105576	TSS1500	Island
0.28	0.45	12		NM_016569		N_Shore
0.28	0.08	1	TSTD1;TSTD1;TSTD1;TSTD1;TSTD1;TSTD1	NM_001113207	5'UTR;1stExon;5'UTR;1stExon;1stExon;5'UTR	Island
0.28	1.74	19	CGB2;SNAR-G2	NM_033378	TSS200;TSS200
0.28	0.06	12	C1R	NM_001733	Body
0.28	1.68	3	RTP1	NM_153708	TSS200	N_Shelf
0.28	1.17	2		NM_004891
0.28	4.90	4	ANKRD37	NM_181726	Body	S_Shore
0.28	0.19	1		NM_152380		S_Shore
0.28	0.03	6	HIST1H2AL	NM_003511	TSS1500	N_Shore
0.28	0.86	17	HIC1	NM_006497	TSS1500	Island
0.28	1.47	6		NM_004973		N_Shore
0.28	0.33	7	HOXA5	NM_019102	TSS1500	Island
0.28	2.66	16	SLC12A4;SLC12A4;SLC12A4	NM_005072	TSS1500;TSS1500;TSS1500	Island
0.28	1.36	6	HLA-DQB2	NM_001198858	Body	N_Shore
0.28	0.65	2	PRKD3	NM_005813	TSS1500
0.28	0.29	11	HSPB2;CRYAB;HSPB2	NM_001541	5'UTR;TSS1500;1stExon
0.28	1.02	6		NM_006398		Island
0.28	2.54	6		NM_003206		Island
0.28	0.26	3		NM_006026		N_Shore
0.28	1.34	15	ULK3	NM_001099436	TSS1500	S_Shore
0.28	16.71	14	TC2N;TC2N;TC2N	NM_152332	TSS1500;5'UTR;TSS1500	S_Shore
0.28	0.11	2		NM_004036
0.28	9.48	17	NTN1	NM_004822	Body	Island
0.28	1.59	X	NDUFA1	NM_004541	TSS1500	N_Shore
0.28	1.46	19	KLF1	NM_006563	3'UTR	N_Shore
0.28	1.02	13	FAM48A;FAM48A	NM_017569	TSS1500;TSS1500	S_Shore
0.28	1.54	2	MAL;MAL;MAL;MAL	NM_002371	Body;Body;Body;Body	S_Shore
0.28	0.07	20	LPIN3	NM_022896	TSS200	S_Shore
0.28	1.42	19	TRAPPC5;TRAPPC5;TRAPPC5	NM_174894	Body;Body;Body	Island
0.28	1.16	20	TOX2;TOX2;TOX2;TOX2;TOX2	NM_032883	5'UTR;Body;1stExon;1stExon;5'UTR	Island
0.28	2.34	6	GRIK2;GRIK2;GRIK2	NM_175768	Body;Body;Body	S_Shore
0.28	1.44	6	GRIK2;GRIK2;GRIK2	NM_021956	Body;Body;Body	S_Shore
0.28	0.51	14	C14orf23;C14orf23	NM_005249	Body;Body	N_Shore
0.28	0.93	1	MFN2;MFN2	NM_014874	TSS1500;TSS1500	N_Shore
0.28	1.35	14	FERMT2;FERMT2;FERMT2	NM_001134999	TSS1500;TSS1500;TSS1500	S_Shore
0.28	1.07	14	FERMT2;FERMT2;FERMT2	NM_001135000	TSS1500;TSS1500;TSS1500	S_Shore
0.28	0.40	1		NM_178549		Island
0.28	0.67	2	LRP2	NM_004525	TSS1500	N_Shore
0.28	0.55	5	PCDHGA4;PCDHGA2;PCDHGB2;PCDHGA1;PCDHGB1;PCDHGA3;PCDHGB2	NM_032096	Body;Body;1stExon;Body;Body;Body;1stExon	Island
0.28	0.55	20	PROCR	NM_006404	Body	S_Shore
0.28	0.48	19	COMP	NM_000095	Body	Island
0.28	1.06	17	SCARF1;SCARF1;SCARF1;SCARF1;SCARF1;SCARF1;SCARF1;SCARF1	NM_145352	5'UTR;1stExon;5'UTR;Body;1stExon;Body;5'UTR;1stExon	S_Shore
0.28	1.04	1	GJC2	NM_001010867	Body	Island
0.28	0.97	6		NM_025262		Island
0.28	1.15	7	ELMO1	NM_014800	TSS200	Island
0.28	0.94	7	NDUFA5	NM_005000	TSS1500	S_Shore
0.28	0.85	17	RNMTL1	NM_016080	Body
0.28	2.71	2	CHPF;TMEM198	NM_001005209	TSS1500;Body	S_Shore
0.28	1.09	16	CLDN6	NM_021195	5'UTR	Island
0.28	1.92	2	NPAS2	NM_002518	5'UTR	S_Shore
0.28	1.39	11	P2RX3	NM_002559	TSS1500	S_Shelf
0.28	0.60	1	FAM132A	NM_001014980	1stExon	Island
0.28	0.82	2	CYP20A1	NM_177538	TSS1500	N_Shore
0.28	0.95	2		NM_052902		N_Shore
0.28	1.21	4	DGKQ	NM_001347	Body	Island
0.28	0.61	21		NM_005069		Island
0.28	0.21	14		NM_005982		Island
0.28	0.58	2	LBX2	NM_001009812	Body	Island
0.28	1.40	4	HOPX;HOPX;HOPX	NM_001145460	TSS1500;TSS1500;TSS1500
0.28	0.71	10	FAM178A;FAM178A;FAM178A	NM_001243770	TSS200;TSS200;TSS200	N_Shore
0.28	0.65	10	FAM178A;FAM178A;FAM178A	NM_018121	TSS200;TSS200;TSS200	N_Shore
0.28	0.30	10	FAM178A;FAM178A;FAM178A	NM_001136123	TSS200;TSS200;TSS200	N_Shore
0.28	1.38	10		NM_001080520		Island
0.28	1.70	22	PNPLA3	NM_025225	Body	Island
0.28	0.69	1	LOC100128071;LOC100128071;TSSK3	NM_001167676	1stExon;5'UTR;TSS200	Island
0.28	1.13	2	C2orf50	NM_182500	Body
0.28	3.51	11	ALX4	NM_021926	TSS1500	N_Shore
0.28	1.20	1	TMEM167B	NM_020141	TSS1500	N_Shore
0.28	5.47	14	C14orf50	NM_172365	TSS200	Island
0.28	1.80	12	CD9	NM_001769	TSS1500	N_Shore
0.28	1.03	20	SLA2;SLA2	NM_032214	TSS200;TSS200
0.28	1.27	19		NM_002975		Island
0.28	0.44	3	TKT;TKT;TKT	NM_001064	TSS1500;TSS1500;TSS1500	S_Shore
0.28	1.44	1	LASS2;LASS2	NM_181746	5'UTR;5'UTR	N_Shore
0.28	0.72	17		NM_203400		Island
0.28	0.81	22	PPIL2;PPIL2;PPIL2	NM_148175	TSS200;TSS200;TSS200	N_Shore
0.28	0.29	11	CRYAB;HSPB2	NM_001541	TSS1500;TSS200
0.28	1.16	5	PRDM6	NM_001136239	Body	N_Shore
0.28	0.81	20	TAF4	NM_003185	Body	Island
0.28	1.03	1	CD58;CD58;CD58	NM_001779	Body;Body;Body	N_Shore
0.28	0.79	1		NM_001195736		N_Shore
0.28	1.26	1	SLC1A7	NM_006671	Body
0.28	0.17	17	KRT19	NM_002276	Body	Island
0.28	0.38	14	REC8;REC8	NM_001048205	TSS200;TSS200	Island
0.28	1.16	5	PRDM6	NM_001136239	Body	N_Shore
0.28	0.46	11		NM_003641		Island
0.28	1.31	17		NM_001199417		N_Shore
0.28	0.54	18	ZNF532	NM_018181	5'UTR	S_Shore
0.28	0.96	11	C11orf95	NM_001144936	Body	Island
0.28	1.00	3	AMIGO3;RNF123	NM_198722	1stExon;Body	Island
0.28	1.11	19	GZMM	NM_005317	TSS200	S_Shore
0.28	1.29	6	PRRT1	NM_030651	3'UTR	Island
0.28	1.38	1	FAM159A	NM_001042693	Body	S_Shelf
0.28	0.34	10	HHEX	NM_002729	Body	Island
0.28	0.10	17	BZRAP1;BZRAP1	NM_004758	TSS1500;TSS1500
0.28	1.10	8	C8orf33	NM_023080	Body	S_Shore
0.28	1.55	7	HOXA10;HOXA10	NM_018951	Body;1stExon	Island
0.28	0.18	5	DPYSL3	NM_001387	Body	N_Shore
0.28	0.64	16	UNKL	NM_001037125	TSS1500	S_Shore
0.28	0.38	14	REC8;REC8	NM_001048205	TSS200;TSS200	Island
0.28	0.33	7	HOXA5	NM_019102	TSS1500	Island
0.28	0.53	11	CCDC88B	NM_032251	Body	N_Shore
0.28	2.08	19	COX7A1	NM_001864	TSS200	S_Shore
0.28	0.11	15	MYO5C	NM_018728	TSS200	Island
0.28	0.11	2	HNMT;HNMT;HNMT	NM_001024074	Body;Body;Body
0.28	0.06	2	HNMT;HNMT;HNMT	NM_006895	Body;Body;Body
0.28	0.87	16	COX6A2	NM_005205	Body	Island
0.28	1.75	5	FLT4;FLT4	NM_002020	Body;Body	Island
0.28	1.08	8	UTP23	NM_032334	TSS1500	N_Shore
0.28	0.19	8	RUNX1T1;RUNX1T1;RUNX1T1	NM_004349	Body;5'UTR;TSS1500
0.28	2.55	10	BICC1	NM_001080512	Body	S_Shore
0.28	0.43	4		NM_033393		N_Shore
0.28	0.08	1	TSTD1;TSTD1;TSTD1;TSTD1;TSTD1;TSTD1	NM_001113207	5'UTR;1stExon;5'UTR;1stExon;1stExon;5'UTR	Island
0.28	63.52	1	LDLRAD2	NM_001013693	Body	Island
0.28	1.16	1	CRABP2	NM_001199723	TSS1500	S_Shore
0.28	2.40	9	EXD3;NOXA1	NM_006647	TSS1500;Body	Island
0.28	1.40	8	KIAA1875	NM_032272	TSS200	N_Shore
0.28	0.76	8	RAB11FIP1;RAB11FIP1	NM_025151	Body;Body
0.28	0.58	8	RAB11FIP1;RAB11FIP1	NM_001002814	Body;Body
0.28	13.07	12	MGP	NM_001190839	TSS200
0.28	8.08	12	MGP	NM_000900	TSS200
0.28	1.29	6	PRRT1	NM_030651	3'UTR	Island
0.28	2.03	20	TGM2;TGM2	NM_004613	TSS1500;TSS1500	S_Shore
0.28	1.64	20	TGM2;TGM2	NM_198951	TSS1500;TSS1500	S_Shore
0.28	0.21	14	SIX1	NM_005982	TSS1500	S_Shore
0.28	0.30	15		NM_005902		N_Shore
0.28	1.49	10	MINPP1	NM_001178117	TSS200	N_Shore
0.28	1.26	10	MINPP1	NM_004897	TSS200	N_Shore
0.28	1.12	17	CACNB1;CACNB1;CACNB1	NM_199248	Body;Body;Body	N_Shelf
0.28	0.84	8	TRAPPC9	NM_031466	TSS1500	S_Shelf
0.28	0.56	6	ZBTB9	NM_152735	TSS1500	N_Shore
0.28	0.58	12	NDUFA4L2	NM_020142	TSS1500	Island
0.28	0.46	1	KLHDC9;KLHDC9;KLHDC9	NM_001007255	TSS1500;TSS1500;TSS1500	N_Shore
0.28	0.97	6		NM_025262		S_Shore
0.28	0.92	19	NFIX	NM_002501	Body	S_Shore
0.28	0.16	14	PGF	NM_002632	TSS1500	S_Shore
0.28	0.95	6	NKAPL;NKAPL	NM_001007531	5'UTR;1stExon	Island
0.28	1.15	1	RER1	NM_153818	3'UTR	S_Shore
0.28	1.49	10		NM_001005463		Island
0.28	1.01	19	ZNF665	NM_024733	TSS200	Island
0.28	0.86	17	MNT	NM_020310	Body	N_Shore
0.28	0.97	6	LY6G5C	NM_025262	TSS1500	N_Shore
0.28	1.16	9	FPGS;FPGS	NM_004957	TSS1500;TSS1500	N_Shore
0.28	0.22	12	SLC26A10	NM_133489	TSS1500	Island
0.28	0.03	X	RGN;RGN	NM_152869	5'UTR;5'UTR	S_Shore
0.28	1.36	6	TNXB	NM_019105	TSS1500
0.28	0.86	17	HIC1	NM_006497	TSS1500	Island
0.28	0.26	3	TRANK1	NM_014831	TSS1500	Island
0.28	2.61	X	PRRG1;PRRG1	NM_000950	TSS1500;TSS1500	N_Shore
0.28	2.09	X	PRRG1;PRRG1	NM_001173486	TSS1500;TSS1500	N_Shore
0.28	0.40	1		NM_178549		N_Shore
0.28	0.99	22	SEPT5;GP1BB	NM_000407	Body;TSS1500	Island
0.28	0.73	15	TMEM87A;GANC;GANC;TMEM87A	NM_198141	TSS1500;5'UTR;1stExon;TSS1500	Island
0.28	1.35	8	GFRA2;GFRA2;GFRA2	NM_001495	Body;Body;Body	Island
0.28	1.71	12	TSPAN31	NM_005981	TSS1500
0.28	1.05	2	ITSN2;ITSN2;ITSN2	NM_147152	5'UTR;5'UTR;5'UTR	N_Shore
0.28	0.37	2		NM_004405		Island
0.28	0.49	5	PCDHGA2;PCDHGA3;PCDHGA3;PCDHGA1	NM_032011	Body;1stExon;1stExon;Body	Island
0.28	1.62	16	FBXL8	NM_001040667	5'UTR	Island
0.28	1.08	5	SHROOM1	NM_133456	Body	Island
0.28	0.26	17	BAHCC1	NM_001080519	Body	N_Shore
0.28	1.38	10	LZTS2	NM_032429	5'UTR	S_Shore
0.28	2.39	12	FGD4	NM_139241	TSS200
0.28	0.71	22	SEC14L4;SEC14L4;SEC14L4;SEC14L4	NM_174977	1stExon;5'UTR;1stExon;5'UTR	Island
0.28	6.61	11	MRVI1;MRVI1;MRVI1;MRVI1;MRVI1	NM_130385	TSS1500;1stExon;5'UTR;1stExon;5'UTR
0.28	0.90	10		NM_022146		S_Shore
0.28	1.18	19	FOXA3	NM_004497	Body	S_Shore
0.28	0.34	10	HHEX	NM_002729	Body	S_Shore
0.28	0.64	6	DDAH2	NM_013974	Body	Island
0.28	0.12	5	IRX1	NM_024337	TSS200	Island
0.28	2.09	6	TFAP2A;TFAP2A;TFAP2A	NM_001032280	Body;Body;Body	Island
0.28	0.24	17	CHRNE;C17orf107	NM_001145536	Body;TSS200	Island
0.28	0.37	20	FAM110A;FAM110A	NM_001042353	TSS1500;5'UTR	S_Shore
0.28	0.84	7	NAPEPLD;NAPEPLD	NM_001122838	TSS1500;TSS1500	Island
0.28	1.33	17	PHOSPHO1;PHOSPHO1	NM_001143804	TSS1500;TSS1500	S_Shore
0.28	0.57	5	PCDHGA4;PCDHGA6;PCDHGA1;PCDHGA8;PCDHGA5;PCDHGB1;PCDHGB4;PCDHGA3;PCDHGA2;PCDHGA7;PCDHGB2;PCDHGA9;PCDHGB5;PCDHGA9;PCDHGB3	NM_032089	Body;Body;Body;Body;Body;Body;Body;Body;Body;Body;Body;TSS1500;Body;TSS1500;Body	S_Shelf
0.28	1.75	6	DCBLD1	NM_173674	TSS1500	N_Shore
0.28	0.60	6	SYNGAP1	NM_006772	Body	S_Shelf
0.28	1.14	6		NM_001402		Island
0.28	0.89	14	LTB4R;LTB4R	NM_181657	Body;Body	Island
0.28	0.96	2	GDF7	NM_182828	Body	Island
0.28	12.15	22	C22orf41	NM_001123225	5'UTR	N_Shore
0.28	1.53	15	CHP;EXD1	NM_007236	Body;TSS1500	S_Shore
0.28	0.76	5	DOCK2	NM_004946	TSS1500	N_Shore
0.28	0.82	18	ZADH2	NM_175907	Body	Island
0.28	0.77	19	PRMT1;PRMT1;PRMT1	NM_001536	Body;5'UTR;Body	N_Shore
0.28	6.98	1	PALMD	NM_017734	Body
0.28	1.13	19	C19orf60;C19orf60	NM_001100418	Body;Body	S_Shore
0.28	0.76	1	BMP8B;BMP8B	NM_001720	5'UTR;1stExon	Island
0.28	0.89	4	FAM193A	NM_003704	TSS200
0.28	2.72	16	FBXL19;ORAI3	NM_152288	3'UTR;TSS1500	Island
0.28	0.38	14	REC8;REC8;REC8;REC8	NM_001048205	1stExon;1stExon;5'UTR;5'UTR	Island
0.28	5.83	6	SCUBE3	NM_152753	TSS1500	Island
0.28	0.19	11	C11orf45;KCNJ5	NM_145013	5'UTR;5'UTR
0.28	1.79	9		NM_001174146		Island
0.28	1.70	9		NM_002316		Island
0.28	0.09	6	SLC26A8;SLC26A8	NM_052961	TSS1500;TSS1500	N_Shelf
0.28	6.32	1	LAMC2;LAMC2	NM_018891	TSS200;TSS200
0.28	3.36	1	LAMC2;LAMC2	NM_005562	TSS200;TSS200
0.28	0.80	16	SYNGR3	NM_004209	Body	Island
0.28	1.26	1	ICMT	NM_012405	TSS1500	S_Shore
0.28	0.32	2		NM_004807		N_Shore
0.28	1.92	16	C16orf5	NM_001199054	5'UTR	Island
0.28	1.29	17	NXPH3	NM_007225	TSS1500	N_Shore
0.28	0.76	8	RAB11FIP1;RAB11FIP1	NM_025151	Body;Body	N_Shore
0.28	0.58	8	RAB11FIP1;RAB11FIP1	NM_001002814	Body;Body	N_Shore
0.28	0.62	2	ZNF514	NM_032788	TSS1500	S_Shore
0.28	1.37	10	FLJ41350	NM_006562	Body	N_Shore
0.28	1.71	16	KIAA1609	NM_020947	TSS1500	Island
0.28	1.26	13	ESD	NM_001984	TSS1500	S_Shore
0.28	1.54	6	LAMA4;LAMA4;LAMA4;LAMA4;LAMA4	NM_001105207	TSS1500;TSS1500;TSS1500;TSS1500;TSS1500	S_Shore
0.28	1.13	6	LAMA4;LAMA4;LAMA4;LAMA4;LAMA4	NM_001105206	TSS1500;TSS1500;TSS1500;TSS1500;TSS1500	S_Shore
0.28	0.34	6	LAMA4;LAMA4;LAMA4;LAMA4;LAMA4	NM_001105209	TSS1500;TSS1500;TSS1500;TSS1500;TSS1500	S_Shore
0.28	0.42	3	CCDC66;CCDC66;CCDC66	NM_001012506	TSS1500;TSS1500;TSS1500	N_Shore
0.28	0.01	4	LOC100130872-SPON2;SPON2;SPON2;SPON2	NM_012445	Body;5'UTR;1stExon;5'UTR	Island
0.28	4.10	1	SORT1	NM_002959	TSS1500	S_Shore
0.28	1.40	8	KIAA1875	NM_032272	TSS200	N_Shore
0.28	1.21	6	TRIM26	NM_003449	5'UTR	N_Shelf
0.28	0.44	13	TUBGCP3	NM_006322	TSS1500	S_Shore
0.28	0.20	11	KCNE3	NM_005472	TSS1500	Island
0.28	0.29	1	DHDDS;HMGN2;DHDDS	NM_005517	3'UTR;TSS1500;3'UTR	N_Shore
0.28	0.99	8	ZNF34	NM_030580	5'UTR	N_Shore
0.28	0.54	19	LYL1	NM_005583	TSS200	Island
0.28	1.15	14	NAA30	NM_001011713	Body	Island
0.28	1.99	X	PRDX4	NM_006406	Body	S_Shore
0.28	0.68	18		NM_138966		Island
0.28	1.61	8	ANK1;ANK1;ANK1;ANK1;ANK1	NM_000037	TSS200;TSS200;TSS200;TSS200;Body	Island
0.28	0.81	22	MIR1306;DGCR8	NM_022720	TSS1500;5'UTR	N_Shore
0.28	2.75	10	CACNB2;CACNB2;CACNB2;CACNB2;CACNB2;CACNB2;CACNB2;CACNB2	NM_000724	1stExon;Body;Body;5'UTR;Body;Body;Body;Body
0.28	1.12	19	ZNF575	NM_174945	5'UTR	Island
0.28	0.54	17	TNFSF13;TNFSF13;TNFSF13;TNFSF13;TNFSF12-TNFSF13;TNFSF13;TNFSF13	NM_172088	5'UTR;5'UTR;1stExon;1stExon;Body;1stExon;5'UTR	N_Shelf
0.28	1.04	21	C21orf33;C21orf33	NM_004649	Body;Body	Island
0.28	0.77	14	SMEK1	NM_032560	TSS1500	S_Shore
0.28	2.98	19	GDF1;LASS1;LASS1	NM_198207	TSS1500;TSS1500;TSS1500	Island
0.28	1.89	19	GDF1;LASS1;LASS1	NM_001492	TSS1500;TSS1500;TSS1500	Island
0.28	0.31	7	TWIST1	NM_000474	TSS1500	S_Shore
0.28	1.73	10	SEC31B	NM_015490	5'UTR	Island
0.28	2.57	22	MGAT3	NM_002409	TSS1500	Island
0.28	1.74	18	ALPK2	NM_052947	TSS200
0.28	0.90	8		NM_003068		Island
0.28	1.15	5	PCDHGA4;PCDHGC3;PCDHGA12;PCDHGA11;PCDHGA11;PCDHGA9;PCDHGA1;PCDHGB1;PCDHGB6;PCDHGC4;PCDHGB3;PCDHGB7;PCDHGC4;PCDHGA6;PCDHGA8;PCDHGA10;PCDHGA5;PCDHGB4;PCDHGA3;PCDHGA2;PCDHGA7;PCDHGB2;PCDHGB5;PCDHGC3	NM_032406	Body;Body;Body;Body;Body;Body;Body;Body;Body;1stExon;Body;Body;1stExon;Body;Body;Body;Body;Body;Body;Body;Body;Body;Body;Body	S_Shore
0.28	0.98	3	CD47;CD47;CD47	NM_198793	TSS1500;TSS1500;TSS1500	Island
0.28	1.32	3	CHST13	NM_152889	TSS200	Island
0.28	1.42	5	PITX1	NM_002653	Body	Island
0.28	0.41	1		NM_002646		N_Shore
0.28	0.97	17		NM_032595		S_Shelf
0.28	9.10	16	CDH3	NM_001793	TSS1500	Island
0.28	0.70	2	TBC1D8	NM_001102426	Body	Island
0.28	0.76	17	MYH10	NM_005964	5'UTR	N_Shore
0.28	0.99	22	GP1BB;SEPT5	NM_000407	TSS200;3'UTR	Island
0.28	1.45	11	SLC22A11	NM_018484	TSS1500
0.28	0.96	11	C11orf95	NM_001144936	Body	Island
0.28	0.34	10	HHEX	NM_002729	Body	Island
0.28	0.69	14	TNFAIP2	NM_006291	Body	Island
0.28	0.51	8	BAALC;BAALC;C8orf56	NM_024812	Body;Body;TSS1500	S_Shore
0.28	0.85	15	SPATA5L1;SPATA5L1	NM_024063	TSS1500;TSS1500	N_Shore
0.28	1.54	19	YJEFN3	NM_198537	TSS200	Island
0.28	2.73	5	CMBL	NM_138809	TSS200	S_Shore
0.28	1.47	17	HSD17B1	NM_000413	Body	Island
0.28	0.19	X	GPM6B;GPM6B;GPM6B;GPM6B;GPM6B;GPM6B;GPM6B	NM_001001995	1stExon;5'UTR;5'UTR;Body;5'UTR;1stExon;1stExon
0.28	0.17	X	GPM6B;GPM6B;GPM6B;GPM6B;GPM6B;GPM6B;GPM6B	NM_001001996	1stExon;5'UTR;5'UTR;Body;5'UTR;1stExon;1stExon
0.28	0.57	13	FGF9	NM_002010	Body	N_Shore
0.28	1.59	17	EPN3	NM_022827	Body	N_Shore
0.28	0.45	12		NM_016569		N_Shore
0.28	1.16	14		NM_006194		N_Shore
0.28	26.38	11	CCDC81;CCDC81	NM_021827	TSS1500;TSS1500	N_Shore
0.28	0.91	16	ZDHHC1	NM_016140	Body	Island
0.28	1.22	17		NM_006460		N_Shore
0.28	1.68	17	SECTM1	NM_003004	5'UTR
0.28	1.75	6	DCBLD1	NM_173674	TSS1500	N_Shore
0.28	1.21	5	SNX2	NM_003100	TSS200	Island
0.28	0.29	11	CRYAB;HSPB2	NM_001541	TSS1500;TSS200
0.28	0.97	X	ARHGAP4;ARHGAP4	NM_001164741	Body;Body	N_Shore
0.28	0.01	5	IRX2;C5orf38;IRX2	NM_033267	Body;TSS1500;Body	Island
0.28	0.73	10	MKX	NM_173576	Body	Island
0.27	1.34	11	CARS;CARS;CARS;CARS	NM_001014437	Body;Body;5'UTR;Body
0.27	0.71	4	LRBA	NM_006439	Body	Island
0.27	0.48	22	NOL12	NM_024313	TSS1500	N_Shore
0.27	1.02	1		NM_152268		S_Shelf
0.27	0.82	7		NM_002141		S_Shelf
0.27	0.64	3	HPS3	NM_032383	TSS1500	N_Shore
0.27	0.61	17	PROCA1	NM_152465	TSS1500	S_Shore
0.27	0.55	1	MAGOH	NM_002370	TSS1500	Island
0.27	1.46	10	TCERG1L	NM_174937	TSS1500	Island
0.27	0.26	5	ARSI	NM_001012301	TSS1500	S_Shore
0.27	0.91	16	PRSS27	NM_031948	Body	Island
0.27	2.03	7	GALNT11	NM_022087	TSS1500	N_Shore
0.27	0.99	22	DRG1	NM_004147	TSS1500	N_Shore
0.27	2.13	16	MAPK8IP3;MAPK8IP3	NM_002513	Body;Body	Island
0.27	0.76	X	KCNE1L	NM_012282	TSS1500	S_Shore
0.27	1.15	11	C1QTNF4	NM_001164379	Body	Island
0.27	1.64	12	ZDHHC17	NM_015336	Body	S_Shore
0.27	0.06	17	GHDC;GHDC;GHDC;GHDC	NM_032484	TSS200;5'UTR;5'UTR;5'UTR
0.27	0.09	8	CTHRC1	NM_138455	TSS200	Island
0.27	1.45	16	MAPK3;MAPK3;MAPK3	NM_002746	TSS1500;TSS1500;TSS1500	S_Shore
0.27	2.21	1	PRDM16;PRDM16	NM_199454	Body;Body	Island
0.27	0.53	1	PRDM16;PRDM16	NM_022114	Body;Body	Island
0.27	0.85	10	MRPS16;TTC18	NM_016065	TSS1500;3'UTR	S_Shore
0.27	1.11	16	FAM38A	NM_001142864	Body	S_Shore
0.27	0.52	11	ZNF202	NM_003455	TSS1500	S_Shore
0.27	2.39	12	FGD4;FGD4	NM_139241	1stExon;5'UTR
0.27	1.01	7	SKAP2	NM_003930	Body
0.27	0.12	3	C3orf55;C3orf55;C3orf55;C3orf55	NM_001243729	TSS1500;TSS1500;TSS1500;TSS1500	Island
0.27	0.69	4	MFSD7	NM_032219	1stExon	Island
0.27	1.19	12	BCL7A;BCL7A	NM_020993	TSS1500;TSS1500
0.27	0.13	17	CD79B;CD79B;CD79B	NM_001039933	Body;Body;Body
0.27	0.58	2	LBX2;LOC151534	NM_001009812	Body;TSS200	Island
0.27	0.88	1		NM_032348
0.27	0.65	15	IGDCC3	NM_004884	Body	N_Shore
0.27	0.61	21	SIM2;SIM2	NM_005069	TSS1500;TSS1500	Island
0.27	1.09	15	DNAJC17;C15orf62	NM_001130448	Body;TSS1500
0.27	0.15	5	ZNF454	NM_182594	TSS200	Island
0.27	0.36	X	NR0B1	NM_000475	1stExon	Island
0.27	0.57	4	ZNF141	NM_003441	TSS1500	Island
0.27	0.18	5	DPYSL3	NM_001387	Body	N_Shore
0.27	1.28	1	ZNF593	NM_015871	TSS200	Island
0.27	1.17	1	C1orf35	NM_024319	TSS1500	S_Shore
0.27	1.17	19	TMEM190	NM_139172	Body	Island
0.27	0.67	16	MT1M	NM_176870	TSS200	Island
[truncated: 210,888 more rows]
