# Supplementary material for: Potential roles of DNA methylation in the initiation and establishment of replicative senescence revealed by array-based methylome and transcriptome analyses
Source: PLoS One. 2017 Feb 3;12(2):e0171431. doi: 10.1371/journal.pone.0171431 (PMC5291461; doi:10.1371/journal.pone.0171431)
Supplement: S5 Table — (XLSX) [file pone.0171431.s007.xlsx]

## Sheet: 450k_miRNA
S5 Table. Hypo- or hyper-methylated miRNAs in the promoter regions of replicatively senescent cells.
A) Hypomethylated miRNAs					B) Hypermethylated miRNAs
Delta_beta	UCSC RefGene name	UCSC RefGene accession	Chr		Delta_beta	UCSC RefGene name	UCSC RefGene accession	Chr
-0.472955	MIR1912;HTR2C	NR_031733;NM_000868	X		0.619356	MGC16121;MIR503	NR_024607;NR_030228	X
-0.470464	MIR548A2	NR_030317	3		0.595502	MGC16121;MIR503	NR_024607;NR_030228	X
-0.441869	MIR603;KIAA1217;KIAA1217;KIAA1217	NR_030334;NM_019590;NM_001098500;NM_001098501	10		0.522799	MIR193A	NR_029710	17
-0.433872	GABRE;MIR452	NM_004961;NR_029973	X		0.479005	MIR193A	NR_029710	17
-0.422428	GABRE;MIR452	NM_004961;NR_029973	X		0.478287	MAB21L1;MIR548F5;NBEA	NM_005584;NR_031646;NM_015678	13
-0.419947	GABRE;MIR452	NM_004961;NR_029973	X		0.447815	SNORD12B;C20orf199;MIR1259;C20orf199;SNORD12;ZNFX1;C20orf199	NR_003695;NR_003605;NR_031660;NR_003606;NR_003030;NM_021035;NR_003604	20
-0.408662	MIR548H3	NR_031679	6		0.433995	MIR193A	NR_029710	17
-0.40814	MIR548A2	NR_030317	3		0.431431	MGC16121;MIR503	NR_024607;NR_030228	X
-0.386784	MIR548A2	NR_030317	3		0.403637	C3orf26;FILIP1L;MIR548G;FILIP1L	NM_032359;NM_182909;NR_031662;NM_001042459	3
-0.37003	MIR548Q	NR_031752	9		0.384202	MAB21L1;MIR548F5;NBEA	NM_005584;NR_031646;NM_015678	13
-0.361762	C22orf9;C22orf9;MIR1249	NM_001009880;NM_015264;NR_031651	22		0.379089	MAB21L1;MIR548F5;NBEA	NM_005584;NR_031646;NM_015678	13
-0.354896	MIR572	NR_030298	4		0.35814	MIR7-2	NR_029606	15
-0.35205	MIR670	NR_031577	11		0.351816	MAB21L1;MIR548F5;NBEA	NM_005584;NR_031646;NM_015678	13
-0.351446	MIR20B;MIR363;MIR106A;MIR18B;MIR19B2;MIR92A2	NR_029950;NR_029852;NR_029523;NR_029949;NR_029491;NR_029509	X		0.345117	MGC16121;MIR503	NR_024607;NR_030228	X
-0.350488	MIR548F3;CNTNAP2	NR_031644;NM_014141	7		0.333153	MIR193A	NR_029710	17
-0.334938	MIR572	NR_030298	4		0.331276	MIR377	NR_029869	14
-0.333346	MIR551B;C3orf50	NR_030294;NR_021485	3		0.330785	CACNG8;MIR935	NM_031895;NR_030632	19
-0.331197	MIR128-2;ARPP-21	NR_029824;NM_016300	3		0.327663	MIR375	NR_029867	2
-0.319193	MIR453	NR_029969	14		0.321032	MGC16121;MIR503	NR_024607;NR_030228	X
-0.307237	MIR1295;FMO3;FMO3	NR_031627;NM_001002294;NM_006894	1		0.320612	MIR564;TMEM42	NR_030290;NM_144638	3
-0.306198	MIR888;MIR890	NR_030592;NR_030589	X		0.319877	MIR548Q;ZNF462	NR_031752;NM_021224	9
-0.303001	C22orf9;C22orf9;MIR1249	NM_001009880;NM_015264;NR_031651	22		0.31652	MIR548H4;SPESP1;NOX5	NR_031680;NM_145658;NM_024505	15
-0.297186	MIR548F3;CNTNAP2	NR_031644;NM_014141	7		0.314335	MIR148B;COPZ1	NR_029894;NM_016057	12
-0.296339	MIR20B;MIR363;MIR18B;MIR106A;MIR19B2;MIR92A2	NR_029950;NR_029852;NR_029949;NR_029523;NR_029491;NR_029509	X		0.310645	MIR375	NR_029867	2
-0.293128	MIR223	NR_029637	X		0.305831	RDBP;SKIV2L;MIR1236	NM_002904;NM_006929;NR_031601	6
-0.292808	MIR548G	NR_031662	3		0.305622	MCM7;MCM7;MIR25	NM_005916;NM_182776;NR_029498	7
-0.291946	MIR1275	NR_031681	6		0.302604	MIR141;MIR200C	NR_029682;NR_029779	12
-0.288097	MIR135A2	NR_029678	12		0.301783	MIR505	NR_030230	X
-0.287495	MIR488;ASTN1;ASTN1	NR_030163;NM_207108;NM_004319	1		0.298073	NCRNA00164;MIR663B	NR_027020;NR_031608	2
-0.287131	FAM184A;FAM184A;MIR548B	NM_001100411;NM_024581;NR_030315	6		0.295814	MIR596	NR_030326	8
-0.2868	C22orf9;C22orf9;MIR1249	NM_001009880;NM_015264;NR_031651	22		0.290826	MIR375	NR_029867	2
-0.285128	C22orf9;C22orf9;MIR1249	NM_001009880;NM_015264;NR_031651	22		0.289103	CACNG8;MIR935	NM_031895;NR_030632	19
-0.284374	C22orf9;C22orf9;MIR1249	NM_001009880;NM_015264;NR_031651	22		0.288367	MIR7-2	NR_029606	15
-0.276657	MIR657;AATK	NR_030394;NM_001080395	17		0.282975	MIR548H4;NOX5	NR_031680;NM_024505	15
-0.272599	MIR526A1	NR_030197	19		0.281941	MIR663	NR_030386	20
-0.271052	MIR453;MIR485	NR_029969;NR_030160	14		0.281327	MIR346;GRID1	NR_029907;NM_017551	10
-0.270057	MIR548A2	NR_030317	3		0.278769	MIR874;KLHL3	NR_030588;NM_017415	5
-0.266716	C22orf9;C22orf9;MIR1249	NM_001009880;NM_015264;NR_031651	22		0.276818	MIR548F5;NBEA	NR_031646;NM_015678	13
-0.266503	GABRA3;MIR105-1	NM_000808;NR_029521	X		0.276551	MIR1306;DGCR8	NR_031706;NM_022720	22
-0.265583	MIR29B1	NR_029517	7		0.276444	MIR657;AATK;MIR338	NR_030394;NM_001080395;NR_029897	17
-0.265442	RMST;MIR1251	NR_024037;NR_031653	12		0.270581	MIR612	NR_030343	11
-0.257998	MIR133B	NR_029903	6		0.270416	VWA5B2;MIR1224	NM_138345;NR_030410	3
-0.255695	CSMD3;MIR2053;CSMD3;CSMD3	NM_198124;NR_031745;NM_052900;NM_198123	8		0.269128	MIR202	NR_030170	10
-0.25569	MIR211;TRPM1	NR_029624;NM_002420	15		0.266174	PRG4;PRG4;PRG4;PRG4;MIR548F1	NM_005807;NM_001127710;NM_001127708;NM_001127709;NR_031642	1
-0.254773	MIR548Q	NR_031752	9		0.26158	FOXP1;MIR1284;FOXP1	NM_032682;NR_031697;NM_001012505	3
-0.254761	VGLL1;MIR934	NM_016267;NR_030631	X		0.260222	CCPG1;MIR628;CCPG1	NM_020739;NR_030358;NM_004748	15
-0.253449	VGLL1;MIR934	NM_016267;NR_030631	X		0.252273	C3orf52;MIR567	NM_024616;NR_030292	3
-0.252829	DAB1;MIR548D2	NM_021080;NR_030385	1		0.251754	MIR548H4;NOX5;NOX5;SPESP1;SPESP1	NR_031680;NM_024505;NM_024505;NM_145658;NM_145658	15
-0.251364	MIR449B;MIR449A;CDC20B;CDC20B;CDC20B	NR_030387;NR_029960;NM_001145734;NM_152623;NM_001170402	5		0.251392	MGC16121;MIR424;MIR503	NR_024607;NR_029946;NR_030228	X
-0.248603	MIR10A	NR_029608	17		0.250652	MIR130A	NR_029673	11
-0.247096	SLIT3;MIR585	NM_003062;NR_030311	5		0.247681	MIR17HG;MIR17HG	NR_027349;NR_027350	13
-0.245946	KIF5C;MIR1978	NM_004522;NR_031742	2		0.246448	MIR212	NR_029625	17
-0.245745	MIR489;CALCR;MIR653;CALCR;CALCR	NR_030164;NM_001742;NR_030388;NM_001164737;NM_001164738	7		0.246435	MIR149;PP14571;GPC1	NR_029702;NR_024014;NM_002081	2
-0.245674	DAB1;MIR548D2	NM_021080;NR_030385	1		0.24587	MIR130B;MIR301B	NR_029845;NR_030622	22
-0.241775	MIR548F5;NBEA	NR_031646;NM_015678	13		0.244547	MIR212	NR_029625	17
-0.241515	ATP2B2;MIR885;ATP2B2	NM_001683;NR_030614;NM_001001331	3		0.243472	MIR149;PP14571;GPC1	NR_029702;NR_024014;NM_002081	2
-0.240784	MIR548F3;CNTNAP2	NR_031644;NM_014141	7		0.242741	C3orf26;FILIP1L;MIR548G;FILIP1L	NM_032359;NM_182909;NR_031662;NM_001042459	3
-0.239593	MIR548H4;NOX5;SPESP1	NR_031680;NM_024505;NM_145658	15		0.242269	MYH7B;MIR499	NM_020884;NR_030223	20
-0.236565	MIR129-1	NR_029596	7		0.241986	MIR196A1	NR_029582	17
-0.236266	SLIT3;MIR218-2	NM_003062;NR_029632	5		0.241118	MIR505	NR_030230	X
-0.23249	MIR128-2;ARPP-21	NR_029824;NM_016300	3		0.239583	MIR2110;C10orf118	NR_031747;NM_018017	10
-0.232415	MIR1208	NR_031613	8		0.239553	MIR663	NR_030386	20
-0.229514	MIR199A1;DNM2;DNM2;DNM2;DNM2	NR_029586;NM_004945;NM_001005361;NM_001005362;NM_001005360	19		0.239456	CTDSP1;MIR26B;CTDSP1	NM_182642;NR_029500;NM_021198	2
-0.228739	MIR10A	NR_029608	17		0.237296	CTDSP1;MIR26B;CTDSP1	NM_182642;NR_029500;NM_021198	2
-0.22543	MIR199A1;DNM2;DNM2;DNM2;DNM2	NR_029586;NM_004945;NM_001005361;NM_001005362;NM_001005360	19		0.233547	MIR196B	NR_029911	7
-0.22362	MIR489;CALCR;CALCR;CALCR	NR_030164;NM_001742;NM_001164737;NM_001164738	7		0.233333	RDBP;SKIV2L;MIR1236	NM_002904;NM_006929;NR_031601	6
-0.223557	MIR892A;MIR892B	NR_030584;NR_030593	X		0.233152	MIR2110;C10orf118	NR_031747;NM_018017	10
-0.222571	DAB1;MIR548D2	NM_021080;NR_030385	1		0.232642	MIR503;MGC16121	NR_030228;NR_024607	X
-0.220219	MIR548I2	NR_031688	4		0.23192	MEST;MIR335;MEST;MEST	NM_177524;NR_029899;NM_177525;NM_002402	7
-0.219755	MIR670	NR_031577	11		0.230609	MIR1915;C10orf114	NR_031736;NM_001010911	10
-0.219625	MIR10A	NR_029608	17		0.229005	CACNG8;MIR935	NM_031895;NR_030632	19
-0.219519	MIR488;ASTN1;ASTN1	NR_030163;NM_207108;NM_004319	1		0.226081	MIR548H4;NOX5	NR_031680;NM_024505	15
-0.219231	MIR146B	NR_030169	10		0.224927	MIR1207;PVT1	NR_031612;NR_003367	8
-0.219102	TTN;TTN;TTN;MIR548N;TTN	NM_133378;NM_133432;NM_003319;NR_031666;NM_133437	2		0.224789	PTPRN;MIR153-1	NM_002846;NR_029688	2
-0.217904	MIR147	NR_029604	9		0.224437	MIR424;MGC16121;MIR503	NR_029946;NR_024607;NR_030228	X
-0.216302	MIR516B1	NR_030212	19		0.223324	MIR548N	NR_031666	2
-0.216149	MIR206	NR_029713	6		0.220498	MIR219-2	NR_029837	9
-0.215259	RMST;MIR1251	NR_024037;NR_031653	12		0.220078	MIR802	NR_030414	21
-0.214884	MIR548F3;CNTNAP2	NR_031644;NM_014141	7		0.218985	MIR1470;WIZ	NR_031716;NM_021241	19
-0.214535	MIR320B1	NR_031564	1		0.218506	MIR219-1	NR_029633	6
-0.214105	MIR891B	NR_030590	X		0.216936	MIR548Q	NR_031752	9
-0.212691	MIR520A	NR_030189	19		0.215786	MIR629;TLE3;TLE3;TLE3	NR_030714;NM_001105192;NM_020908;NM_005078	15
-0.211224	MIR516A2	NR_030221	19		0.215646	MIR30E;NFYC;NFYC;NFYC;NFYC;NFYC	NR_029846;NM_001142589;NM_014223;NM_001142587;NM_001142588;NM_001142590	1
-0.209857	MIR135A2	NR_029678	12		0.214203	MIR138-1	NR_029700	3
-0.209585	MIR524	NR_030200	19		0.212651	MAB21L1;MIR548F5;NBEA	NM_005584;NR_031646;NM_015678	13
-0.209271	HTR2C;MIR1298	NM_000868;NR_031578	X		0.212598	MIR148B;COPZ1	NR_029894;NM_016057	12
-0.209074	MIR609;C10orf79	NR_030340;NM_025145	10		0.211646	CACNG8;MIR935	NM_031895;NR_030632	19
-0.206137	MIR921;FAM78B	NR_030626;NM_001017961	1		0.208793	MIR614	NR_030345	12
-0.205697	RBPMS2;MIR1272	NM_194272;NR_031674	15		0.208541	MIR196B	NR_029911	7
-0.205106	MIR516A2	NR_030221	19		0.207777	MIR216B	NR_030623	2
-0.203965	MIR519E	NR_030185	19		0.207039	MIR589;FBXL18	NR_030318;NM_024963	7
-0.203807	GABRA3;MIR767;MIR105-1	NM_000808;NR_030409;NR_029521	X		0.206368	MIR150	NR_029703	19
-0.20346	MIR1323	NR_031568	19		0.206236	MIR141;MIR200C	NR_029682;NR_029779	12
-0.202921	MIR548H4	NR_031680	15		0.204856	PKD1;MIR1225;PKD1	NM_001009944;NR_030646;NM_000296	16
-0.202428	MIR128-2;ARPP-21	NR_029824;NM_016300	3		0.204798	MIR149;PP14571;GPC1	NR_029702;NR_024014;NM_002081	2
-0.202241	MIR506	NR_030233	X		0.204275	MAB21L1;MIR548F5;NBEA;MAB21L1	NM_005584;NR_031646;NM_015678;NM_005584	13
-0.201921	MIR23A;MIR27A;MIR24-2	NR_029495;NR_029501;NR_029497	19		0.204156	PKD1;MIR1225;PKD1	NM_001009944;NR_030646;NM_000296	16
-0.201687	MIR891A	NR_030581	X		0.203765	LYST;MIR1537	NM_000081;NR_031718	1
					0.203641	MIR130B	NR_029845	22
					0.202932	MIR345;SLC25A29	NR_029906;NM_001039355	14
					0.202196	MIR375	NR_029867	2
					0.200199	MIR9-3	NR_029692	15
