# Supplementary material for: Potential roles of DNA methylation in the initiation and establishment of replicative senescence revealed by array-based methylome and transcriptome analyses
Source: PLoS One. 2017 Feb 3;12(2):e0171431. doi: 10.1371/journal.pone.0171431 (PMC5291461; doi:10.1371/journal.pone.0171431)
Supplement: S6 Table — (XLSX) [file pone.0171431.s008.xlsx]

## Sheet: Sheet1
S6 Table. miRNA expression regulated by DNA methylation in the promoter region.
Hypermethylation & down-regulated expression
Seq.	miRNA	Methylation (Δβ)	Expression (fold-change)
		PDL 85 VS PDL 36	PDL 78 VS PDL 44	PDL 80 VS PDL 44
1	hsa-miR-193a-5p	0.442238	-1.51666	-1.65582
2	hsa-miR-7-5p	0.316318	-1.68622	-2.28688
3	hsa-miR-25-3p	0.305622	-1.90974	-2.39568
4	hsa-miR-505-3p	0.27145	-1.9527	-1.77705
5	hsa-miR-17-5p	0.247681	-1.582	-2.06138
6	hsa-miR-335-5p	0.23192	-1.35863	-1.89201
7	hsa-miR-130b-3p	0.224756	-1.62466	-2.05882
* If miRNA had several probes, Δβ was the mean of hypermethylated probes.
* miRNA with hypomethylation and expression increase was not detected.
